# Supplementary material for: 1,4-Bis[(2,2′:6′,2′′-terpyridin-4′-yl)­oxy]butane
Source: Acta Crystallogr Sect E Struct Rep Online. 2011 Nov 30;67(Pt 12):o3478–9. doi: 10.1107/S1600536811050343 (PMC3239103; doi:10.1107/S1600536811050343)
Supplement: Supplementary file 1 [file e-67-o3478-sup1.cif]

##############################################################################
#                                                                            #
# This CIF contains the data in a paper accepted for publication in          #
# Acta Crystallographica Section E. It conforms to the requirements of       #
# Notes for Authors for Acta Crystallographica Section E, and has been       #
# peer reviewed under the auspices of the IUCr Commission on Journals.       #
#                                                                            #
# Full details of the Crystallographic Information File format               #
# are given in the paper "The Crystallographic Information File (CIF):       #
# a New Standard Archive File for Crystallography" by S. R. Hall, F. H.      #
# Allen and I. D. Brown [Acta Cryst. (1991), A47, 655-685].                  #
#                                                                            #
# The current version of the core CIF dictionary is obtainable from          #
# ftp://ftp.iucr.org/pub/cif_core.dic.                                       #
#                                                                            #
# Software is freely available for graphical display of the structure(s)     #
# in this CIF. For information consult the CIF software page                 #
# http://www.iucr.org/resources/cif/software.                                #
#                                                                            #
# This file may be used for bona fide research purposes within the           #
# scientific community so long as proper attribution is given to the journal # 
# article from which it was obtained.                                        #
#                                                                            #
##############################################################################
data_I
_audit_creation_method     SHELXL-97
_chemical_name_systematic
;
1,4-Bis[(2,2':6',2''-terpyridin-4'-yl)oxy]butane
;
_chemical_name_common     ?
_chemical_formula_moiety     'C34 H28 N6 O2'
_chemical_formula_sum     'C34 H28 N6 O2'
_chemical_formula_iupac     'C34 H28 N6 O2'
_chemical_formula_weight     552.62
_chemical_melting_point     ?
_symmetry_cell_setting     triclinic
_symmetry_space_group_name_H-M     'P -1'
_symmetry_space_group_name_Hall     '-P 1'
loop_
    _symmetry_equiv_pos_as_xyz
    'x, y, z'
    '-x, -y, -z'
_cell_length_a     6.3678(2)
_cell_length_b     10.5088(4)
_cell_length_c     10.9216(3)
_cell_angle_alpha     72.580(3)
_cell_angle_beta     78.561(3)
_cell_angle_gamma     77.438(3)
_cell_volume     673.64(4)
_cell_formula_units_Z     1
_cell_measurement_reflns_used     4604
_cell_measurement_theta_min     3.2
_cell_measurement_theta_max     34.2
_cell_measurement_temperature     100(2)
_exptl_crystal_description     triangular
_exptl_crystal_colour     colourless
_exptl_crystal_size_max     0.40
_exptl_crystal_size_mid     0.40
_exptl_crystal_size_min     0.30
_exptl_crystal_density_diffrn     1.362
_exptl_crystal_density_meas     ?
_exptl_crystal_density_method     'not measured'
_exptl_crystal_F_000     290
_exptl_absorpt_coefficient_mu     0.088
_exptl_absorpt_correction_type     multi-scan
_exptl_absorpt_process_details     '(Blessing, 1995)'
_exptl_absorpt_correction_T_min     0.9657
_exptl_absorpt_correction_T_max     0.9742
_exptl_special_details
;
;
_diffrn_ambient_temperature     100(2)
_diffrn_radiation_type     MoK\a
_diffrn_radiation_wavelength     0.71073
_diffrn_radiation_source     'fine-focus sealed tube'
_diffrn_radiation_monochromator     graphite
_diffrn_measurement_device_type     'Oxford Diffraction Xcalibur 2 CCD'
_diffrn_measurement_method     'omega scans at fixed theta angles'
_diffrn_detector_area_resol_mean     ?
_diffrn_reflns_number     10771
_diffrn_reflns_av_R_equivalents     0.0231
_diffrn_reflns_av_sigmaI/netI     0.0276
_diffrn_reflns_theta_min     3.21
_diffrn_reflns_theta_max     34.20
_diffrn_reflns_theta_full     25.00
_diffrn_measured_fraction_theta_max     0.825
_diffrn_measured_fraction_theta_full     0.989
_diffrn_reflns_limit_h_min     -10
_diffrn_reflns_limit_h_max     9
_diffrn_reflns_limit_k_min     -15
_diffrn_reflns_limit_k_max     15
_diffrn_reflns_limit_l_min     -15
_diffrn_reflns_limit_l_max     16
_diffrn_standards_number     0
_diffrn_standards_interval_count     0
_diffrn_standards_interval_time     0
_diffrn_standards_decay_%     0
_refine_special_details
;
Refinement of <i>F</i>^2^ against ALL reflections. The weighted <i>R</i>-factor
<i>wR</i> and goodness of fit <i>S</i> are based on <i>F</i>^2^, conventional
<i>R</i>-factors <i>R</i> are based on <i>F</i>, with <i>F</i> set to zero for
negative <i>F</i>^2^. The threshold expression of <i>F</i>^2^ >
2\s(<i>F</i>^2^) is used only for calculating <i>R</i>-factors(gt) <i>etc</i>.
and is not relevant to the choice of reflections for refinement.
<i>R</i>-factors based on <i>F</i>^2^ are statistically about twice as large
as those based on <i>F</i>, and <i>R</i>- factors based on ALL data will be
even larger.
;
_reflns_number_total     4604
_reflns_number_gt     3678
_reflns_threshold_expression     I>2\s(I)
_refine_ls_structure_factor_coef     Fsqd
_refine_ls_matrix_type     full
_refine_ls_R_factor_all     0.0630
_refine_ls_R_factor_gt     0.0527
_refine_ls_wR_factor_gt     0.1412
_refine_ls_wR_factor_ref     0.1480
_refine_ls_goodness_of_fit_ref     1.041
_refine_ls_restrained_S_all     1.041
_refine_ls_number_reflns     4604
_refine_ls_number_parameters     190
_refine_ls_number_restraints     0
_refine_ls_hydrogen_treatment     constr
_refine_ls_weighting_scheme     calc
_refine_ls_weighting_details
         'calc w=1/[\s^2^(Fo^2^)+(0.1033P)^2^+0.0000P] where P=(Fo^2^+2Fc^2^)/3'
_atom_sites_solution_hydrogens     geom
_atom_sites_solution_primary     direct
_atom_sites_solution_secondary     difmap
_refine_ls_shift/su_max     0.001
_refine_ls_shift/su_mean     0.000
_refine_diff_density_max     0.460
_refine_diff_density_min     -0.430
_refine_ls_extinction_method     none
_refine_ls_extinction_coef     ?
loop_
    _atom_type_symbol
    _atom_type_description
    _atom_type_scat_dispersion_real
    _atom_type_scat_dispersion_imag
    _atom_type_scat_source
    'C' 'C' 0.0033 0.0016
                         'International Tables Vol C Tables 4.2.6.8 and 6.1.1.4'
    'H' 'H' 0.0000 0.0000
                         'International Tables Vol C Tables 4.2.6.8 and 6.1.1.4'
    'N' 'N' 0.0061 0.0033
                         'International Tables Vol C Tables 4.2.6.8 and 6.1.1.4'
    'O' 'O' 0.0106 0.0060
                         'International Tables Vol C Tables 4.2.6.8 and 6.1.1.4'
_computing_data_collection     '<i>CrysAlis CCD</i> (Oxford Diffraction, 2008)'
_computing_cell_refinement     '<i>CrysAlis CCD</i> (Oxford Diffraction, 2008)'
_computing_data_reduction     '<i>CrysAlis RED</i> (Oxford Diffraction, 2008)'
_computing_structure_solution     'SHELXS97 (Sheldrick, 2008)'
_computing_structure_refinement     'SHELXL97 (Sheldrick, 2008)'
_computing_molecular_graphics     'ORTEP-3 (Farrugia, 1997)'
_computing_publication_material     'WinGX (Farrugia, 1999)'
loop_
    _atom_site_type_symbol
    _atom_site_label
    _atom_site_fract_x
    _atom_site_fract_y
    _atom_site_fract_z
    _atom_site_U_iso_or_equiv
    _atom_site_adp_type
    _atom_site_calc_flag
    _atom_site_refinement_flags
    _atom_site_occupancy
    _atom_site_symmetry_multiplicity
    _atom_site_disorder_assembly
    _atom_site_disorder_group
    C C1 0.91969(13) 0.45081(8) 0.20750(8) 0.01459(17) Uani d . 1 1 . .
    C C2 0.99907(14) 0.57692(9) 0.12469(8) 0.01538(17) Uani d . 1 1 . .
    C C3 1.21800(15) 0.57653(9) 0.07304(9) 0.01893(18) Uani d . 1 1 . .
    H H3 1.3198 0.4946 0.0869 0.023 Uiso calc R 1 1 . .
    C C4 1.28436(16) 0.69785(10) 0.00112(9) 0.0218(2) Uani d . 1 1 . .
    H H4 1.4330 0.7009 -0.0331 0.026 Uiso calc R 1 1 . .
    C C5 1.12985(16) 0.81461(10) -0.01999(9) 0.0227(2) Uani d . 1 1 . .
    H H5 1.1698 0.8990 -0.0699 0.027 Uiso calc R 1 1 . .
    C C6 0.91517(17) 0.80504(9) 0.03359(10) 0.0231(2) Uani d . 1 1 . .
    H H6 0.8093 0.8850 0.0179 0.028 Uiso calc R 1 1 . .
    C C7 0.70581(14) 0.45958(9) 0.27116(8) 0.01544(17) Uani d . 1 1 . .
    H H7 0.6095 0.5438 0.2593 0.019 Uiso calc R 1 1 . .
    C C8 0.63836(13) 0.34181(9) 0.35221(8) 0.01472(17) Uani d . 1 1 . .
    C C9 0.78076(13) 0.21929(8) 0.36168(8) 0.01555(17) Uani d . 1 1 . .
    H H9 0.7374 0.1368 0.4146 0.019 Uiso calc R 1 1 . .
    C C10 0.98796(13) 0.22108(8) 0.29156(8) 0.01479(17) Uani d . 1 1 . .
    C C11 1.14276(14) 0.09254(8) 0.29357(8) 0.01510(17) Uani d . 1 1 . .
    C C12 1.36485(14) 0.08795(9) 0.28696(9) 0.01945(19) Uani d . 1 1 . .
    H H12 1.4194 0.1663 0.2839 0.023 Uiso calc R 1 1 . .
    C C13 1.50515(15) -0.03274(10) 0.28492(10) 0.0221(2) Uani d . 1 1 . .
    H H13 1.6569 -0.0394 0.2832 0.026 Uiso calc R 1 1 . .
    C C14 1.41963(15) -0.14337(9) 0.28550(10) 0.0225(2) Uani d . 1 1 . .
    H H14 1.5118 -0.2265 0.2808 0.027 Uiso calc R 1 1 . .
    C C15 1.19601(15) -0.12984(9) 0.29316(10) 0.0213(2) Uani d . 1 1 . .
    H H15 1.1382 -0.2063 0.2943 0.026 Uiso calc R 1 1 . .
    C C16 0.29097(13) 0.46356(9) 0.41509(9) 0.01583(17) Uani d . 1 1 . .
    H H16A 0.2626 0.5046 0.3244 0.019 Uiso calc R 1 1 . .
    H H16B 0.3543 0.5275 0.4417 0.019 Uiso calc R 1 1 . .
    C C17 0.08210(13) 0.43460(8) 0.50317(8) 0.01595(18) Uani d . 1 1 . .
    H H17A 0.1122 0.3928 0.5934 0.019 Uiso calc R 1 1 . .
    H H17B 0.0207 0.3699 0.4764 0.019 Uiso calc R 1 1 . .
    N N1 1.06151(11) 0.33489(7) 0.21789(7) 0.01511(16) Uani d . 1 1 . .
    N N2 0.84919(13) 0.68991(8) 0.10593(8) 0.02008(17) Uani d . 1 1 . .
    N N3 1.05674(12) -0.01556(7) 0.29902(8) 0.01867(17) Uani d . 1 1 . .
    O O1 0.43840(10) 0.33755(6) 0.42503(6) 0.01732(15) Uani d . 1 1 . .
loop_
    _atom_site_aniso_label
    _atom_site_aniso_U_11
    _atom_site_aniso_U_22
    _atom_site_aniso_U_33
    _atom_site_aniso_U_12
    _atom_site_aniso_U_13
    _atom_site_aniso_U_23
    C1 0.0132(4) 0.0138(4) 0.0159(4) 0.0007(3) -0.0025(3) -0.0045(3)
    C2 0.0153(4) 0.0139(4) 0.0154(4) 0.0003(3) -0.0020(3) -0.0036(3)
    C3 0.0158(4) 0.0180(4) 0.0202(4) -0.0006(3) -0.0003(3) -0.0040(3)
    C4 0.0197(4) 0.0214(4) 0.0222(4) -0.0047(3) 0.0010(3) -0.0045(4)
    C5 0.0271(5) 0.0171(4) 0.0220(5) -0.0058(4) -0.0014(4) -0.0022(4)
    C6 0.0243(5) 0.0146(4) 0.0262(5) 0.0005(3) -0.0026(4) -0.0026(4)
    C7 0.0129(4) 0.0137(4) 0.0182(4) 0.0020(3) -0.0021(3) -0.0051(3)
    C8 0.0107(3) 0.0156(4) 0.0171(4) 0.0004(3) -0.0016(3) -0.0053(3)
    C9 0.0122(4) 0.0135(4) 0.0190(4) 0.0004(3) -0.0019(3) -0.0034(3)
    C10 0.0118(3) 0.0137(4) 0.0182(4) 0.0012(3) -0.0033(3) -0.0050(3)
    C11 0.0125(4) 0.0133(4) 0.0172(4) 0.0007(3) -0.0016(3) -0.0031(3)
    C12 0.0130(4) 0.0156(4) 0.0282(5) 0.0004(3) -0.0035(3) -0.0053(4)
    C13 0.0128(4) 0.0187(4) 0.0298(5) 0.0024(3) -0.0019(3) -0.0035(4)
    C14 0.0181(4) 0.0149(4) 0.0289(5) 0.0040(3) -0.0016(4) -0.0038(4)
    C15 0.0194(4) 0.0131(4) 0.0285(5) 0.0003(3) -0.0028(4) -0.0039(4)
    C16 0.0115(4) 0.0151(4) 0.0188(4) 0.0020(3) -0.0022(3) -0.0043(3)
    C17 0.0119(4) 0.0161(4) 0.0184(4) 0.0003(3) -0.0016(3) -0.0049(3)
    N1 0.0127(3) 0.0130(3) 0.0181(3) 0.0010(2) -0.0024(3) -0.0041(3)
    N2 0.0186(4) 0.0143(3) 0.0238(4) 0.0015(3) -0.0022(3) -0.0033(3)
    N3 0.0149(3) 0.0135(3) 0.0252(4) -0.0001(3) -0.0024(3) -0.0034(3)
    O1 0.0111(3) 0.0143(3) 0.0224(3) 0.0022(2) 0.0010(2) -0.0039(3)
_geom_special_details
;
All s.u.'s (except the s.u. in the dihedral angle between two l.s. planes) are
estimated using the full covariance matrix. The cell s.u.'s are taken into
account individually in the estimation of s.u.'s in distances, angles and
torsion angles; correlations between s.u.'s in cell parameters are only used
when they are defined by crystal symmetry. An approximate (isotropic)
treatment of cell s.u.'s is used for estimating s.u.'s involving l.s. planes.
;
loop_
    _geom_bond_atom_site_label_1
    _geom_bond_atom_site_label_2
    _geom_bond_site_symmetry_2
    _geom_bond_distance
    _geom_bond_publ_flag
    C1 N1 . 1.3385(10) ?
    C1 C7 . 1.3982(12) ?
    C1 C2 . 1.4907(12) ?
    C2 N2 . 1.3423(11) ?
    C2 C3 . 1.3960(12) ?
    C3 C4 . 1.3871(13) ?
    C3 H3 . 0.9500 ?
    C4 C5 . 1.3865(13) ?
    C4 H4 . 0.9500 ?
    C5 C6 . 1.3887(14) ?
    C5 H5 . 0.9500 ?
    C6 N2 . 1.3348(12) ?
    C6 H6 . 0.9500 ?
    C7 C8 . 1.3872(12) ?
    C7 H7 . 0.9500 ?
    C8 O1 . 1.3629(10) ?
    C8 C9 . 1.3930(11) ?
    C9 C10 . 1.3889(12) ?
    C9 H9 . 0.9500 ?
    C10 N1 . 1.3473(11) ?
    C10 C11 . 1.4860(12) ?
    C11 N3 . 1.3459(11) ?
    C11 C12 . 1.3927(12) ?
    C12 C13 . 1.3869(12) ?
    C12 H12 . 0.9500 ?
    C13 C14 . 1.3848(13) ?
    C13 H13 . 0.9500 ?
    C14 C15 . 1.3881(13) ?
    C14 H14 . 0.9500 ?
    C15 N3 . 1.3390(11) ?
    C15 H15 . 0.9500 ?
    C16 O1 . 1.4354(10) ?
    C16 C17 . 1.5101(12) ?
    C16 H16A . 0.9900 ?
    C16 H16B . 0.9900 ?
    C17 C17 2_566 1.5278(16) ?
    C17 H17A . 0.9900 ?
    C17 H17B . 0.9900 ?
loop_
    _geom_angle_atom_site_label_1
    _geom_angle_atom_site_label_2
    _geom_angle_atom_site_label_3
    _geom_angle_site_symmetry_1
    _geom_angle_site_symmetry_3
    _geom_angle
    _geom_angle_publ_flag
    N1 C1 C7 . . 123.79(8) ?
    N1 C1 C2 . . 117.13(7) ?
    C7 C1 C2 . . 119.07(8) ?
    N2 C2 C3 . . 122.59(8) ?
    N2 C2 C1 . . 116.08(8) ?
    C3 C2 C1 . . 121.31(8) ?
    C4 C3 C2 . . 118.85(9) ?
    C4 C3 H3 . . 120.6 ?
    C2 C3 H3 . . 120.6 ?
    C5 C4 C3 . . 118.82(9) ?
    C5 C4 H4 . . 120.6 ?
    C3 C4 H4 . . 120.6 ?
    C4 C5 C6 . . 118.33(8) ?
    C4 C5 H5 . . 120.8 ?
    C6 C5 H5 . . 120.8 ?
    N2 C6 C5 . . 123.71(9) ?
    N2 C6 H6 . . 118.1 ?
    C5 C6 H6 . . 118.1 ?
    C8 C7 C1 . . 118.07(8) ?
    C8 C7 H7 . . 121.0 ?
    C1 C7 H7 . . 121.0 ?
    O1 C8 C7 . . 123.93(8) ?
    O1 C8 C9 . . 116.87(7) ?
    C7 C8 C9 . . 119.20(8) ?
    C10 C9 C8 . . 118.14(8) ?
    C10 C9 H9 . . 120.9 ?
    C8 C9 H9 . . 120.9 ?
    N1 C10 C9 . . 123.81(8) ?
    N1 C10 C11 . . 115.91(7) ?
    C9 C10 C11 . . 120.27(8) ?
    N3 C11 C12 . . 122.95(8) ?
    N3 C11 C10 . . 116.45(7) ?
    C12 C11 C10 . . 120.57(8) ?
    C13 C12 C11 . . 118.97(8) ?
    C13 C12 H12 . . 120.5 ?
    C11 C12 H12 . . 120.5 ?
    C14 C13 C12 . . 118.66(8) ?
    C14 C13 H13 . . 120.7 ?
    C12 C13 H13 . . 120.7 ?
    C13 C14 C15 . . 118.40(8) ?
    C13 C14 H14 . . 120.8 ?
    C15 C14 H14 . . 120.8 ?
    N3 C15 C14 . . 124.01(8) ?
    N3 C15 H15 . . 118.0 ?
    C14 C15 H15 . . 118.0 ?
    O1 C16 C17 . . 107.75(7) ?
    O1 C16 H16A . . 110.2 ?
    C17 C16 H16A . . 110.2 ?
    O1 C16 H16B . . 110.2 ?
    C17 C16 H16B . . 110.2 ?
    H16A C16 H16B . . 108.5 ?
    C16 C17 C17 . 2_566 110.24(9) ?
    C16 C17 H17A . . 109.6 ?
    C17 C17 H17A 2_566 . 109.6 ?
    C16 C17 H17B . . 109.6 ?
    C17 C17 H17B 2_566 . 109.6 ?
    H17A C17 H17B . . 108.1 ?
    C1 N1 C10 . . 116.83(7) ?
    C6 N2 C2 . . 117.68(8) ?
    C15 N3 C11 . . 116.94(8) ?
    C8 O1 C16 . . 117.00(7) ?
loop_
    _geom_torsion_atom_site_label_1
    _geom_torsion_atom_site_label_2
    _geom_torsion_atom_site_label_3
    _geom_torsion_atom_site_label_4
    _geom_torsion_site_symmetry_1
    _geom_torsion_site_symmetry_2
    _geom_torsion_site_symmetry_3
    _geom_torsion_site_symmetry_4
    _geom_torsion
    _geom_torsion_publ_flag
    N1 C1 C2 N2 . . . . 174.04(7) ?
    C7 C1 C2 N2 . . . . -7.06(12) ?
    N1 C1 C2 C3 . . . . -7.51(12) ?
    C7 C1 C2 C3 . . . . 171.39(8) ?
    N2 C2 C3 C4 . . . . 1.01(14) ?
    C1 C2 C3 C4 . . . . -177.34(8) ?
    C2 C3 C4 C5 . . . . -1.79(14) ?
    C3 C4 C5 C6 . . . . 0.89(14) ?
    C4 C5 C6 N2 . . . . 0.94(15) ?
    N1 C1 C7 C8 . . . . 1.61(13) ?
    C2 C1 C7 C8 . . . . -177.21(7) ?
    C1 C7 C8 O1 . . . . 176.41(7) ?
    C1 C7 C8 C9 . . . . -3.43(12) ?
    O1 C8 C9 C10 . . . . -178.11(7) ?
    C7 C8 C9 C10 . . . . 1.73(12) ?
    C8 C9 C10 N1 . . . . 2.05(13) ?
    C8 C9 C10 C11 . . . . -177.24(7) ?
    N1 C10 C11 N3 . . . . -143.94(8) ?
    C9 C10 C11 N3 . . . . 35.40(11) ?
    N1 C10 C11 C12 . . . . 34.59(12) ?
    C9 C10 C11 C12 . . . . -146.06(9) ?
    N3 C11 C12 C13 . . . . 0.47(15) ?
    C10 C11 C12 C13 . . . . -177.97(8) ?
    C11 C12 C13 C14 . . . . 1.97(15) ?
    C12 C13 C14 C15 . . . . -2.45(15) ?
    C13 C14 C15 N3 . . . . 0.56(16) ?
    O1 C16 C17 C17 . . . 2_566 179.99(8) ?
    C7 C1 N1 C10 . . . . 1.97(12) ?
    C2 C1 N1 C10 . . . . -179.19(7) ?
    C9 C10 N1 C1 . . . . -3.86(12) ?
    C11 C10 N1 C1 . . . . 175.46(7) ?
    C5 C6 N2 C2 . . . . -1.74(15) ?
    C3 C2 N2 C6 . . . . 0.74(13) ?
    C1 C2 N2 C6 . . . . 179.17(8) ?
    C14 C15 N3 C11 . . . . 1.81(15) ?
    C12 C11 N3 C15 . . . . -2.32(14) ?
    C10 C11 N3 C15 . . . . 176.17(8) ?
    C7 C8 O1 C16 . . . . 0.40(12) ?
    C9 C8 O1 C16 . . . . -179.76(7) ?
    C17 C16 O1 C8 . . . . 179.98(7) ?
loop_
    _geom_hbond_atom_site_label_D
    _geom_hbond_atom_site_label_H
    _geom_hbond_atom_site_label_A
    _geom_hbond_site_symmetry_A
    _geom_hbond_distance_DH
    _geom_hbond_distance_HA
    _geom_hbond_distance_DA
    _geom_hbond_angle_DHA
    _geom_hbond_publ_flag
    C13 H13 N3 1_655 0.950 2.66 3.5920(10)
                                         168.4 yes
data_global
_journal_date_recd_electronic     2011-10-31
_journal_date_accepted     2011-11-23
_journal_name_full     'Acta Crystallographica, Section E'
_journal_year     2011
_journal_volume     67
_journal_issue     12
_journal_page_first     o3478
_journal_page_last     o3479
_journal_paper_category     QO
_journal_paper_doi     10.1107/S1600536811050343
_journal_coeditor_code     LR2036
_publ_contact_author_name     'Matthew P. Akerman'
_publ_contact_author_address
;School of Chemistry
University of KwaZulu-Natal
Private Bag X01
Pietermaritzburg  3209
South Africa
;
_publ_contact_author_email     akermanm@ukzn.ac.za
_publ_contact_author_fax     '+27(0)33 260 5009'
_publ_contact_author_phone     '+27(0)33 260 5293'
_publ_section_title
;
1,4-Bis[(2,2':6',2''-terpyridin-4'-yl)oxy]butane
;
loop_
    _publ_author_name
    _publ_author_address
    'Akerman, Matthew P.'
;School of Chemistry
University of KwaZulu-Natal
Private Bag X01
Pietermaritzburg  3209
South Africa
;
    'Grimmer, Craig D.'
;School of Chemistry
University of KwaZulu-Natal
Private Bag X01
Pietermaritzburg  3209
South Africa
;
    'Nikolayenko, Varvara I.'
;School of Chemistry
University of KwaZulu-Natal
Private Bag X01
Pietermaritzburg  3209
South Africa
;
    'Reddy, Desigan'
;School of Chemistry
University of KwaZulu-Natal
Private Bag X01
Pietermaritzburg  3209
South Africa
;
loop_
    _iucr_refine_instructions_details
;
TITL DITERPY in P-1
CELL  0.71073   6.3678  10.5088  10.9216   72.580   78.561   77.438
ZERR     1.00   0.0002   0.0004   0.0003    0.003    0.003    0.003
LATT   1
SFAC  C    H    N    O
UNIT  34   28   6    2
MERG   2
FMAP   2
PLAN    5
SIZE     0.30   0.40   0.40
ACTA    50.00
CONF
BOND $H
WGHT     0.10330
L.S.   4
TEMP  -173.00
FVAR     7.58775
MOLE    1
C1    1    0.919685    0.450808    0.207501    11.00000    0.01323    0.01377 =
        0.01586   -0.00449   -0.00253    0.00075
C2    1    0.999066    0.576920    0.124685    11.00000    0.01531    0.01386 =
        0.01540   -0.00365   -0.00198    0.00025
C3    1    1.217998    0.576531    0.073038    11.00000    0.01577    0.01796 =
        0.02024   -0.00401   -0.00031   -0.00058
AFIX   43
H3    2    1.319775    0.494593    0.086904    11.00000   -1.20000
AFIX    0
C4    1    1.284363    0.697849    0.001124    11.00000    0.01975    0.02144 =
        0.02217   -0.00449    0.00100   -0.00466
AFIX   43
H4    2    1.433042    0.700879   -0.033051    11.00000   -1.20000
AFIX    0
C5    1    1.129850    0.814612   -0.019994    11.00000    0.02709    0.01708 =
        0.02201   -0.00217   -0.00144   -0.00580
AFIX   43
H5    2    1.169826    0.899036   -0.069864    11.00000   -1.20000
AFIX    0
C6    1    0.915174    0.805042    0.033591    11.00000    0.02430    0.01459 =
        0.02619   -0.00257   -0.00257    0.00049
AFIX   43
H6    2    0.809300    0.884951    0.017873    11.00000   -1.20000
AFIX    0
C7    1    0.705813    0.459584    0.271164    11.00000    0.01292    0.01369 =
        0.01819   -0.00506   -0.00214    0.00196
AFIX   43
H7    2    0.609479    0.543764    0.259260    11.00000   -1.20000
AFIX    0
C8    1    0.638361    0.341811    0.352214    11.00000    0.01067    0.01556 =
        0.01712   -0.00534   -0.00156    0.00043
C9    1    0.780764    0.219291    0.361678    11.00000    0.01220    0.01347 =
        0.01900   -0.00343   -0.00194    0.00039
AFIX   43
H9    2    0.737378    0.136819    0.414613    11.00000   -1.20000
AFIX    0
C10   1    0.987961    0.221081    0.291555    11.00000    0.01177    0.01370 =
        0.01822   -0.00496   -0.00327    0.00124
C11   1    1.142755    0.092543    0.293575    11.00000    0.01253    0.01328 =
        0.01722   -0.00314   -0.00155    0.00074
C12   1    1.364851    0.087954    0.286960    11.00000    0.01300    0.01561 =
        0.02820   -0.00525   -0.00354    0.00045
AFIX   43
H12   2    1.419401    0.166279    0.283889    11.00000   -1.20000
AFIX    0
C13   1    1.505149   -0.032743    0.284925    11.00000    0.01278    0.01866 =
        0.02980   -0.00351   -0.00194    0.00245
AFIX   43
H13   2    1.656850   -0.039393    0.283169    11.00000   -1.20000
AFIX    0
C14   1    1.419630   -0.143367    0.285505    11.00000    0.01814    0.01489 =
        0.02894   -0.00379   -0.00159    0.00400
AFIX   43
H14   2    1.511791   -0.226515    0.280778    11.00000   -1.20000
AFIX    0
C15   1    1.196006   -0.129840    0.293159    11.00000    0.01944    0.01312 =
        0.02848   -0.00394   -0.00277    0.00027
AFIX   43
H15   2    1.138230   -0.206336    0.294311    11.00000   -1.20000
AFIX    0
C16   1    0.290971    0.463565    0.415089    11.00000    0.01148    0.01508 =
        0.01878   -0.00434   -0.00221    0.00202
AFIX   23
H16A  2    0.262609    0.504598    0.324443    11.00000   -1.20000
H16B  2    0.354284    0.527536    0.441683    11.00000   -1.20000
AFIX    0
C17   1    0.082099    0.434598    0.503175    11.00000    0.01191    0.01611 =
        0.01845   -0.00488   -0.00163    0.00035
AFIX   23
H17A  2    0.112184    0.392801    0.593417    11.00000   -1.20000
H17B  2    0.020686    0.369928    0.476414    11.00000   -1.20000
AFIX    0
N1    3    1.061509    0.334892    0.217893    11.00000    0.01272    0.01300 =
        0.01810   -0.00406   -0.00237    0.00096
N2    3    0.849185    0.689909    0.105935    11.00000    0.01855    0.01432 =
        0.02378   -0.00334   -0.00218    0.00149
N3    3    1.056740   -0.015559    0.299018    11.00000    0.01488    0.01346 =
        0.02520   -0.00344   -0.00241   -0.00011
O1    4    0.438397    0.337549    0.425026    11.00000    0.01111    0.01428 =
        0.02236   -0.00391    0.00097    0.00223
HKLF    4
END
;
