# Supplementary material for: 1,4-Bis[(2,2′:6′,2′′-terpyridin-4′-yl)­oxy]butane
Source: Acta Crystallogr Sect E Struct Rep Online. 2011 Nov 30;67(Pt 12):o3478–9. doi: 10.1107/S1600536811050343 (PMC3239103; doi:10.1107/S1600536811050343)
Supplement: Supplementary file 2 [file e-67-o3478-Isup2.hkl]

#
# h,k,l, Fc-squared, Fo-squared, sigma(Fo-squared) and status flag
#
data_I
_shelx_title ' DITERPY in P-1'
_shelx_refln_list_code          4
_shelx_F_calc_maximum      146.79
_exptl_crystal_F_000       290.00
_reflns_d_resolution_high  0.6323
 
loop_
 _symmetry_equiv_pos_as_xyz
 'x, y, z'
 '-x, -y, -z'
 
_cell_length_a     6.3678
_cell_length_b    10.5088
_cell_length_c    10.9216
_cell_angle_alpha  72.580
_cell_angle_beta   78.561
_cell_angle_gamma  77.438
 
_shelx_F_squared_multiplier     1.000
 
loop_
 _refln_index_h
 _refln_index_k
 _refln_index_l
 _refln_F_squared_calc
 _refln_F_squared_meas
 _refln_F_squared_sigma
 _refln_observed_status
   1   0   0     1829.09     1629.04      3.45 o
   2   0   0      160.30      157.60      1.27 o
   3   0   0        6.57        9.99      0.67 o
   4   0   0        1.87        2.56      0.83 o
   5   0   0        8.65       11.85      0.71 o
   6   0   0       10.24       11.33      0.75 o
   7   0   0        1.54        1.81      0.69 o
   8   0   0        6.89        5.34      1.18 o
   9   0   0        2.54        3.23      1.82 o
  -9   1   0        4.20        1.80      1.62 o
  -8   1   0       39.40       38.83      2.07 o
  -7   1   0        9.09        8.11      0.92 o
  -6   1   0        0.32        0.28      0.59 o
  -5   1   0       39.14       42.77      1.51 o
  -4   1   0        9.89       12.51      0.65 o
  -3   1   0       24.06       29.30      0.76 o
  -2   1   0      534.01      588.46      5.15 o
  -1   1   0      935.83      914.52      3.74 o
   1   1   0       37.23       25.45      0.69 o
   2   1   0        0.02        0.65      0.18 o
   3   1   0     2286.92     2524.23     15.11 o
   4   1   0      100.60      119.20      1.80 o
   5   1   0       34.11       29.64      0.87 o
   6   1   0      163.03      149.09      2.33 o
   7   1   0       38.78       34.05      1.17 o
   8   1   0       19.71       20.44      1.60 o
   9   1   0        5.58        4.63      1.82 o
  -9   2   0        0.00       -0.59      1.63 o
  -8   2   0       28.22       29.28      1.84 o
  -7   2   0       91.43       96.33      2.25 o
  -6   2   0        5.81        7.59      0.97 o
  -5   2   0      509.93      532.48     16.29 o
  -4   2   0      241.34      262.05     14.38 o
  -3   2   0        8.65       12.97      0.72 o
  -2   2   0      250.64      296.65      3.25 o
  -1   2   0       58.54       60.74      0.81 o
   0   2   0       60.01       45.19      2.66 o
   1   2   0        0.43        0.58      0.14 o
   2   2   0      375.04      342.25      1.74 o
   3   2   0      762.54      787.65      7.45 o
   4   2   0       35.44       47.30      1.36 o
   5   2   0        0.44        0.12      0.40 o
   6   2   0        3.99        3.52      0.58 o
   7   2   0        1.30        0.88      0.70 o
   8   2   0        3.01        3.50      1.00 o
   9   2   0      119.88      113.48      4.89 o
  -8   3   0        1.86        1.49      1.05 o
  -7   3   0       24.46       24.56      1.31 o
  -6   3   0        0.21        0.38      0.72 o
  -5   3   0       24.40       26.95      1.41 o
  -4   3   0       10.32       12.58      0.96 o
  -3   3   0        6.31        4.78      0.60 o
  -2   3   0      282.58      351.40      3.64 o
  -1   3   0       55.01       71.06      1.22 o
   0   3   0       19.70       12.68      0.50 o
   1   3   0      450.76      401.66      5.60 o
   2   3   0      864.74      718.82      3.25 o
   3   3   0        8.93        8.57      0.36 o
   4   3   0       10.09        9.84      0.48 o
   5   3   0        9.17        8.27      0.54 o
   6   3   0       29.21       22.28      1.41 o
   7   3   0        7.98        7.14      0.81 o
   8   3   0        7.01        6.44      0.90 o
   9   3   0      103.19      105.73      4.60 o
  -8   4   0        1.96        0.21      1.14 o
  -7   4   0        3.79        3.69      1.05 o
  -6   4   0        2.52        2.56      0.84 o
  -5   4   0      147.89      151.31      3.02 o
  -4   4   0        4.09        4.73      0.85 o
  -3   4   0      208.30      236.99      2.53 o
  -2   4   0      124.70      181.18      1.86 o
  -1   4   0      961.21     1195.65     14.91 o
   0   4   0       40.35       35.99      1.39 o
   1   4   0      246.86      247.66      2.99 o
   2   4   0      182.70      166.58      1.77 o
   3   4   0        0.07        0.16      0.21 o
   4   4   0      956.41      841.12     11.04 o
   5   4   0      113.34      107.79      1.65 o
   6   4   0        0.01        0.31      0.45 o
   7   4   0       10.52        9.49      0.87 o
   8   4   0        0.01       -0.28      0.72 o
   9   4   0       37.79       45.30      3.34 o
  -8   5   0        6.27        4.62      1.50 o
  -7   5   0      120.15      110.11      5.63 o
  -6   5   0       14.69       18.28      1.39 o
  -5   5   0       92.24       97.88      4.27 o
  -4   5   0       68.06       66.70      2.96 o
  -3   5   0        2.48        3.72      0.58 o
  -2   5   0       54.65       58.97      1.27 o
  -1   5   0      442.29      523.99      7.54 o
   0   5   0        2.97        3.98      0.47 o
   1   5   0      572.85      638.75      4.11 o
   2   5   0     1118.44     1159.28      5.04 o
   3   5   0       28.00       27.07      0.67 o
   4   5   0      218.65      181.53      2.94 o
   5   5   0      245.04      236.32      3.14 o
   6   5   0        3.22        2.78      0.50 o
   7   5   0       19.40       21.43      1.10 o
   8   5   0        3.17        2.05      0.78 o
   9   5   0       13.09       17.81      2.53 o
  -7   6   0        0.61        1.70      1.09 o
  -6   6   0       63.84       64.55      2.44 o
  -5   6   0        0.07        0.64      0.87 o
  -4   6   0       22.32       19.79      1.13 o
  -3   6   0        3.33        1.36      0.52 o
  -2   6   0        0.22        0.44      0.49 o
  -1   6   0       69.99       75.99      2.40 o
   0   6   0      208.90      205.77      2.57 o
   1   6   0      126.81      121.21      1.87 o
   2   6   0      283.24      320.54      4.01 o
   3   6   0        0.88        0.41      0.33 o
   4   6   0       37.45       29.80      0.88 o
   5   6   0      178.44      158.16      5.51 o
   6   6   0       10.41        8.32      0.63 o
   7   6   0        3.62        3.94      0.73 o
   8   6   0       31.27       32.68      6.70 o
  -7   7   0       17.05       18.71      2.43 o
  -6   7   0       11.86       11.90      1.43 o
  -5   7   0       30.40       36.27      1.93 o
  -4   7   0        4.10        5.57      0.85 o
  -3   7   0        4.38        3.00      0.63 o
  -2   7   0        0.37       -0.06      0.58 o
  -1   7   0       24.95       30.29      1.28 o
   0   7   0       11.64       10.00      0.83 o
   1   7   0       57.45       45.14      1.46 o
   2   7   0       19.55       23.02      1.02 o
   3   7   0        5.94        5.73      0.75 o
   4   7   0      175.33      154.62      4.06 o
   5   7   0       86.41       78.08      3.74 o
   6   7   0       21.93       17.83      1.15 o
   7   7   0        6.22        8.74      0.84 o
  -7   8   0        2.84        1.45      2.06 o
  -6   8   0       23.69       23.89      1.84 o
  -5   8   0       19.61       28.17      2.34 o
  -4   8   0       34.69       34.68      2.39 o
  -3   8   0       79.82       62.47      1.56 o
  -2   8   0        0.48       -0.22      0.65 o
  -1   8   0      269.33      295.33      3.85 o
   0   8   0      431.06      450.20      4.44 o
   1   8   0        6.76        7.08      0.78 o
   2   8   0        0.79        2.19      0.67 o
   3   8   0       80.03       72.02      1.77 o
   4   8   0        6.51        7.62      0.57 o
   5   8   0      175.88      149.43      6.42 o
   6   8   0        0.21       -0.07      0.53 o
   7   8   0        1.00        1.39      1.20 o
  -6   9   0       44.04       40.50      2.37 o
  -5   9   0       33.70       35.92      2.35 o
  -4   9   0        0.01        0.14      0.85 o
  -3   9   0       57.68       63.98      1.67 o
  -2   9   0        0.96        0.69      0.71 o
  -1   9   0        9.12        8.78      1.09 o
   0   9   0      834.95      875.10      7.25 o
   1   9   0      275.10      280.27      3.67 o
   2   9   0       87.24       75.85      1.93 o
   3   9   0      307.11      268.20      8.68 o
   4   9   0       11.00        9.14      0.75 o
   5   9   0        2.90        2.75      1.19 o
   6   9   0        2.52        3.26      0.83 o
   7   9   0       14.19       15.59      1.91 o
  -6  10   0        8.43        7.91      1.51 o
  -5  10   0        4.16        5.05      1.33 o
  -4  10   0        0.18        0.06      0.89 o
  -3  10   0        6.48       10.00      0.99 o
  -2  10   0        5.65        5.28      0.89 o
  -1  10   0        6.11        7.07      1.12 o
   0  10   0        2.87        4.85      1.00 o
   1  10   0      268.90      281.85      3.97 o
   2  10   0       42.34       33.69      2.44 o
   3  10   0      125.09      109.47      5.72 o
   4  10   0       21.75       18.00      1.24 o
   5  10   0        1.83        2.32      0.78 o
   6  10   0      179.13      187.99      4.52 o
   7  10   0       10.68        9.55      1.61 o
  -5  11   0      335.34      298.23     15.87 o
  -4  11   0      132.69      149.36      3.37 o
  -3  11   0        1.66        2.99      0.81 o
  -2  11   0       22.87       27.03      1.46 o
  -1  11   0        0.17        0.56      0.95 o
   0  11   0        0.86        0.59      0.87 o
   1  11   0       13.59       14.08      1.24 o
   2  11   0        0.42       -0.71      0.83 o
   3  11   0       54.73       50.60      2.23 o
   4  11   0       49.49       42.61      1.79 o
   5  11   0       14.20       17.82      1.39 o
   6  11   0        6.54        9.17      1.18 o
   7  11   0        6.22        9.54      1.75 o
  -4  12   0       58.18       56.17      2.32 o
  -3  12   0       10.14       10.93      1.08 o
  -2  12   0       15.24       18.33      1.36 o
  -1  12   0        3.69        4.71      1.11 o
   0  12   0        0.00       -0.04      1.01 o
   1  12   0        1.30        1.71      0.97 o
   2  12   0       88.97       98.58      4.30 o
   3  12   0        1.51        0.10      0.83 o
   4  12   0       19.56       22.82      1.53 o
   5  12   0        2.45        3.70      0.97 o
   6  12   0        0.02        0.19      1.38 o
   7  12   0        1.15        2.46      1.84 o
  -3  13   0       14.01       11.14      1.11 o
  -2  13   0       58.05       57.48      2.12 o
  -1  13   0       33.55       39.07      2.25 o
   0  13   0        0.24       -0.17      1.11 o
   1  13   0       69.88       70.46      2.54 o
   2  13   0       37.89       44.99      2.08 o
   3  13   0       13.60       12.61      1.33 o
   4  13   0       25.37       22.93      1.63 o
   5  13   0        8.81       10.10      1.34 o
   6  13   0        0.00       -1.03      1.60 o
  -1  14   0       19.26       19.34      1.42 o
   0  14   0        1.80        2.51      1.15 o
   1  14   0        0.84        1.12      0.99 o
   2  14   0        5.45        5.52      1.22 o
   3  14   0       28.63       31.47      1.96 o
   4  14   0       92.31       98.89      4.79 o
   5  14   0      395.08      405.70      6.28 o
  -4 -14   1       65.16       69.10      2.77 o
  -3 -14   1        9.70       10.13      1.87 o
  -2 -14   1       29.81       30.50      2.43 o
  -1 -14   1        2.63        3.29      1.73 o
   0 -14   1        0.85       -0.97      0.97 o
  -5 -13   1        8.89        7.27      1.68 o
  -4 -13   1      123.98      132.27      3.50 o
  -3 -13   1        2.43        1.01      0.96 o
  -2 -13   1       47.47       53.05      2.46 o
  -1 -13   1       72.99       79.80      2.74 o
   0 -13   1        0.15        1.17      1.09 o
   1 -13   1       49.39       50.39      1.99 o
   2 -13   1       20.38       18.92      1.29 o
  -6 -12   1        1.96        1.45      1.53 o
  -5 -12   1       20.48       22.68      1.62 o
  -4 -12   1       12.22       13.32      1.27 o
  -3 -12   1       17.42       16.64      2.66 o
  -2 -12   1        6.44        9.54      1.19 o
  -1 -12   1       61.20       68.56      2.42 o
   0 -12   1        0.67        0.62      1.07 o
   1 -12   1       79.16       91.45      2.45 o
   2 -12   1      160.85      181.46      3.45 o
   3 -12   1       86.90       87.51      2.28 o
  -6 -11   1        3.89        4.79      1.38 o
  -5 -11   1       19.42       20.32      1.49 o
  -4 -11   1       19.35       19.52      2.37 o
  -3 -11   1       51.73       50.04      3.30 o
  -2 -11   1       39.90       44.19      1.89 o
  -1 -11   1        3.31        4.20      0.92 o
   0 -11   1       39.31       38.74      1.84 o
   1 -11   1        7.05        9.33      1.07 o
   2 -11   1        6.53        8.35      1.09 o
   3 -11   1       16.18       15.52      1.17 o
   4 -11   1        0.17        1.77      1.13 o
  -6 -10   1       16.26       17.88      1.92 o
  -5 -10   1        2.77        3.26      0.84 o
  -4 -10   1       13.90       11.81      1.58 o
  -3 -10   1       25.31       24.41      3.07 o
  -2 -10   1        2.01        0.28      0.79 o
  -1 -10   1        0.02        0.56      0.80 o
   0 -10   1       16.99       16.59      1.26 o
   1 -10   1        1.94        1.43      1.09 o
   2 -10   1       10.18       11.90      1.04 o
   3 -10   1        0.26        0.81      0.76 o
   4 -10   1       46.66       50.03      2.01 o
   5 -10   1        1.35        1.19      1.32 o
  -6  -9   1        0.18        0.24      1.11 o
  -5  -9   1        0.03        0.47      0.45 o
  -4  -9   1       13.68       12.13      0.84 o
  -3  -9   1      105.02       87.79      3.60 o
  -2  -9   1        0.00       -0.21      0.69 o
  -1  -9   1        2.04        1.68      0.75 o
   0  -9   1      194.64      204.27      8.20 o
   1  -9   1      135.16      145.31      3.04 o
   2  -9   1       63.11       59.54      1.75 o
   3  -9   1        0.58        1.97      0.72 o
   4  -9   1       15.84       15.85      1.31 o
   5  -9   1       14.87       14.75      1.61 o
   6  -9   1       20.77       18.55      1.86 o
  -6  -8   1        3.85        4.02      0.65 o
  -5  -8   1        3.63        3.92      0.53 o
  -4  -8   1        0.47        0.63      0.40 o
  -3  -8   1        8.72        6.31      0.96 o
  -2  -8   1       29.28       30.33      2.34 o
  -1  -8   1       10.64       11.33      1.08 o
   0  -8   1     2294.06     2403.82     39.90 o
   1  -8   1      380.40      395.73      4.57 o
   2  -8   1      128.22      129.44      3.05 o
   3  -8   1        2.03        3.00      0.72 o
   4  -8   1       13.86       13.29      1.13 o
   5  -8   1        2.48        3.10      1.16 o
   6  -8   1       68.84       76.46      3.04 o
   7  -8   1        0.16       -1.48      1.48 o
  -8  -7   1        8.63        8.92      1.61 o
  -7  -7   1       24.18       24.44      1.51 o
  -6  -7   1        1.26        1.68      0.58 o
  -5  -7   1      205.79      186.18      6.55 o
  -4  -7   1        7.73        6.87      0.51 o
  -3  -7   1        4.24        4.10      0.49 o
  -2  -7   1      215.88      185.97      5.24 o
  -1  -7   1        3.13        1.70      0.55 o
   0  -7   1      149.06      161.86      2.59 o
   1  -7   1      100.69      122.92      2.42 o
   2  -7   1        7.49        8.33      0.80 o
   3  -7   1      176.87      154.76      2.24 o
   4  -7   1      154.53      148.98      2.76 o
   5  -7   1        9.52       12.90      1.46 o
   6  -7   1        9.64       10.78      2.01 o
   7  -7   1        6.71        6.38      1.40 o
  -9  -6   1        0.03       -1.04      1.85 o
  -8  -6   1       30.81       35.12      6.57 o
  -7  -6   1       37.59       41.71      1.48 o
  -6  -6   1        4.84        5.54      0.68 o
  -5  -6   1      273.20      247.99      2.32 o
  -4  -6   1      177.66      155.10      3.49 o
  -3  -6   1        3.45        3.65      0.44 o
  -2  -6   1        5.90        6.51      0.51 o
  -1  -6   1       24.87       26.36      0.97 o
   0  -6   1        6.97        7.48      0.68 o
   1  -6   1      544.69      552.23      5.03 o
   2  -6   1       85.73       85.13      2.49 o
   3  -6   1      198.50      199.62      2.73 o
   4  -6   1        1.77        4.56      0.81 o
   5  -6   1        0.10        0.38      0.97 o
   6  -6   1        0.25        0.94      1.05 o
   7  -6   1       11.07        9.26      1.65 o
   8  -6   1        1.43        2.47      2.13 o
  -9  -5   1        1.54       -0.42      1.95 o
  -8  -5   1        2.62        3.42      1.03 o
  -7  -5   1       22.88       24.69      1.38 o
  -6  -5   1        0.19        0.48      0.55 o
  -5  -5   1        4.49        4.53      0.51 o
  -4  -5   1       32.56       28.55      0.75 o
  -3  -5   1       15.71       12.27      0.67 o
  -2  -5   1       21.76       21.58      0.99 o
  -1  -5   1       11.87       13.45      0.66 o
   0  -5   1       32.25       46.19      1.19 o
   1  -5   1        8.50       11.78      1.13 o
   2  -5   1      287.94      383.85      4.52 o
   3  -5   1        9.11       10.96      0.78 o
   4  -5   1      217.03      210.53      3.55 o
   5  -5   1       10.91       10.81      1.27 o
   6  -5   1       13.65       13.74      1.37 o
   7  -5   1       67.31       69.34      4.84 o
   8  -5   1        1.00        1.60      1.93 o
  -9  -4   1       10.84       10.20      2.28 o
  -8  -4   1        2.94        2.33      1.00 o
  -7  -4   1        0.04        0.01      0.63 o
  -6  -4   1       27.88       25.56      1.34 o
  -5  -4   1      198.12      171.21      2.10 o
  -4  -4   1       93.30       90.49      1.24 o
  -3  -4   1       10.88        7.78      0.37 o
  -2  -4   1       69.38       74.15      1.89 o
  -1  -4   1     1390.96     1526.49      5.59 o
   0  -4   1       15.03       13.04      0.75 o
   1  -4   1       72.08      100.84      1.94 o
   2  -4   1      636.95      837.31      6.83 o
   3  -4   1       34.46       42.31      1.19 o
   4  -4   1      440.55      499.34      8.19 o
   5  -4   1       28.44       32.93      1.63 o
   6  -4   1        0.33        0.64      0.90 o
   7  -4   1        0.25        0.37      0.95 o
   8  -4   1        0.09       -1.10      1.10 o
  -9  -3   1      159.91      162.52      5.79 o
  -8  -3   1       37.61       42.68      4.34 o
  -7  -3   1       32.79       28.98      2.37 o
  -6  -3   1       26.03       21.98      1.24 o
  -5  -3   1       13.43       13.35      0.64 o
  -4  -3   1       35.71       29.60      0.72 o
  -3  -3   1      325.93      290.05      2.23 o
  -2  -3   1       10.03        8.08      0.35 o
  -1  -3   1       78.52       68.14      1.02 o
   0  -3   1       37.87       40.10      0.87 o
   1  -3   1      219.32      244.69      1.90 o
   2  -3   1     3148.80     3867.07     36.30 o
   3  -3   1       62.14       88.91      1.86 o
   4  -3   1      669.84      731.01      7.31 o
   5  -3   1      871.14      928.87     25.45 o
   6  -3   1       17.86       19.03      2.63 o
   7  -3   1       19.35       18.83      1.55 o
   8  -3   1        9.01        9.59      2.07 o
  -9  -2   1      450.61      448.27      9.16 o
  -8  -2   1      194.80      200.70     21.60 o
  -7  -2   1        7.36        5.64      0.79 o
  -6  -2   1      289.51      234.75     12.77 o
  -5  -2   1        3.42        1.82      0.42 o
  -4  -2   1       32.80       30.65      0.73 o
  -3  -2   1       27.90       24.71      0.83 o
  -2  -2   1       29.66       22.55      0.42 o
  -1  -2   1        1.83        1.95      0.21 o
   0  -2   1     1948.99     1921.96     18.74 o
   1  -2   1       10.32       10.62      0.41 o
   2  -2   1      251.55      272.58      3.12 o
   3  -2   1        1.82        1.91      0.50 o
   4  -2   1       38.95       41.44      2.47 o
   5  -2   1     1462.50     1568.63     35.63 o
   6  -2   1        9.05        8.82      1.06 o
   7  -2   1        1.82        2.83      0.96 o
   8  -2   1       50.66       48.75      2.29 o
   9  -2   1        3.59        1.99      1.65 o
  -9  -1   1        1.20        4.49      1.65 o
  -8  -1   1        4.67        4.66      1.13 o
  -7  -1   1        2.43        1.74      0.72 o
  -6  -1   1      125.49      106.83      3.71 o
  -5  -1   1       86.02       71.50      2.02 o
  -4  -1   1       18.91       25.01      0.70 o
  -3  -1   1     1152.23     1226.02      5.49 o
  -2  -1   1        2.97        1.32      0.17 o
  -1  -1   1      938.47      694.55      5.75 o
   0  -1   1      622.73      556.22      5.36 o
   1  -1   1      872.74      961.06      2.89 o
   2  -1   1      165.64      195.41      2.01 o
   3  -1   1        2.37        2.68      0.46 o
   4  -1   1       91.59       87.98      1.96 o
   5  -1   1       61.11       64.95      1.86 o
   6  -1   1        0.10       -0.01      0.75 o
   7  -1   1        0.02        0.46      0.72 o
   8  -1   1       24.12       21.66      2.35 o
   9  -1   1        2.83        2.60      1.63 o
  -9   0   1        3.50        1.63      1.62 o
  -8   0   1       45.26       48.54      3.22 o
  -7   0   1       20.16       21.52      1.25 o
  -6   0   1       51.22       42.78      1.18 o
  -5   0   1       11.55       14.67      0.68 o
  -4   0   1       51.37       59.34      1.08 o
  -3   0   1       41.88       50.41      0.83 o
  -2   0   1       92.12      104.89      1.01 o
  -1   0   1     2261.55     1922.17      5.93 o
   1   0   1      612.56      595.23      7.86 o
   2   0   1       95.76       99.77      1.32 o
   3   0   1      528.33      606.22      3.76 o
   4   0   1       19.73       35.31      2.39 o
   5   0   1       57.26       59.95      1.74 o
   6   0   1        0.41        0.13      0.70 o
   7   0   1        0.55        0.84      0.73 o
   8   0   1        0.76        1.15      0.99 o
   9   0   1        1.70        2.56      1.19 o
  -9   1   1        0.32        0.99      1.75 o
  -8   1   1       20.33       22.42      2.57 o
  -7   1   1       17.43       21.55      1.55 o
  -6   1   1       43.39       41.76      1.19 o
  -5   1   1      302.13      315.12     10.46 o
  -4   1   1        1.66        1.05      0.35 o
  -3   1   1        0.17        0.32      0.27 o
  -2   1   1      137.79      148.77      2.95 o
  -1   1   1       40.16       35.74      0.69 o
   1   1   1     1727.83     1564.21     10.84 o
   2   1   1      438.76      407.34      5.21 o
   3   1   1      864.12      919.11      3.74 o
   4   1   1      204.65      254.60      2.90 o
   5   1   1        3.97        3.08      0.48 o
   6   1   1      225.33      215.55      4.47 o
   7   1   1       21.54       21.17      1.17 o
   8   1   1       19.33       24.28      3.14 o
   9   1   1        7.65        4.93      1.80 o
  -8   2   1       96.38       99.51      4.39 o
  -7   2   1       43.89       46.21      2.35 o
  -6   2   1        2.32        2.41      0.68 o
  -5   2   1      469.89      483.67     23.70 o
  -4   2   1       46.71       42.24      1.09 o
  -3   2   1        2.06        1.29      0.33 o
  -2   2   1      350.89      416.54      2.38 o
  -1   2   1        0.88        0.90      0.31 o
   0   2   1       27.13       21.96      0.38 o
   1   2   1     3748.86     2643.32     11.90 o
   2   2   1       74.84       71.44      0.90 o
   3   2   1       30.21       36.99      1.18 o
   4   2   1      156.61      181.36      2.94 o
   5   2   1        4.62        6.60      0.52 o
   6   2   1      165.99      134.10      2.21 o
   7   2   1       73.86       72.43      2.34 o
   8   2   1       37.48       40.81      2.04 o
   9   2   1       24.18       21.92      2.56 o
  -8   3   1       14.82       10.66      1.93 o
  -7   3   1       24.81       27.97      1.70 o
  -6   3   1       14.66       16.87      1.03 o
  -5   3   1      456.69      467.68     12.24 o
  -4   3   1     1306.29     1320.51     29.52 o
  -3   3   1       43.83       49.44      1.33 o
  -2   3   1       74.62      102.18      1.92 o
  -1   3   1      171.86      202.97      1.94 o
   0   3   1        5.02        4.28      0.33 o
   1   3   1     1036.34      860.86     16.17 o
   2   3   1      140.07      108.23      3.74 o
   3   3   1        8.68       10.11      0.38 o
   4   3   1      101.41      124.24      2.18 o
   5   3   1        0.57        0.87      0.39 o
   6   3   1       25.86       26.41      0.93 o
   7   3   1        4.19        4.93      0.66 o
   8   3   1       12.37       14.40      1.36 o
   9   3   1        3.68        3.85      1.88 o
  -8   4   1        8.08        7.50      1.76 o
  -7   4   1        0.16       -1.03      1.03 o
  -6   4   1        1.23        1.82      0.81 o
  -5   4   1      270.20      271.85      6.26 o
  -4   4   1      206.52      215.73      3.21 o
  -3   4   1       55.24       63.63      1.59 o
  -2   4   1      185.26      222.24      2.11 o
  -1   4   1      209.52      273.54      4.76 o
   0   4   1        0.51        1.92      0.34 o
   1   4   1       44.95       41.55      0.85 o
   2   4   1      412.20      363.31      5.33 o
   3   4   1        9.70       12.27      0.65 o
   4   4   1      153.50      149.07      3.51 o
   5   4   1        1.00        0.10      0.39 o
   6   4   1        2.40        2.61      0.49 o
   7   4   1       26.66       23.65      0.99 o
   8   4   1        0.86        1.39      0.71 o
   9   4   1       16.49       18.29      2.24 o
  -8   5   1       34.69       29.84      2.84 o
  -7   5   1       16.43       13.69      1.41 o
  -6   5   1        6.08        6.39      1.00 o
  -5   5   1       12.67       14.05      1.16 o
  -4   5   1       22.91       22.29      3.22 o
  -3   5   1        0.11        0.62      0.42 o
  -2   5   1      229.66      306.32      3.79 o
  -1   5   1      519.59      603.60      4.16 o
   0   5   1        0.10        0.23      0.35 o
   1   5   1      211.73      232.50      5.78 o
   2   5   1      648.71      643.70      2.91 o
   3   5   1        0.23        0.31      0.13 o
   4   5   1        9.02        7.69      0.46 o
   5   5   1        5.84        4.68      0.63 o
   6   5   1       36.01       35.52      1.17 o
   7   5   1       65.43       60.41      2.54 o
   8   5   1        1.58        1.77      0.74 o
   9   5   1        4.83        5.56      1.70 o
  -7   6   1        2.90        1.89      1.10 o
  -6   6   1        0.23       -0.91      0.94 o
  -5   6   1       11.01       13.55      1.24 o
  -4   6   1       40.81       48.58      1.51 o
  -3   6   1       16.70       21.51      0.86 o
  -2   6   1        6.41        4.97      0.59 o
  -1   6   1      225.27      262.23      3.03 o
   0   6   1        0.29        0.56      0.43 o
   1   6   1       26.45       28.90      0.96 o
   2   6   1       18.79       22.56      0.83 o
   3   6   1       42.09       42.33      1.98 o
   4   6   1      575.29      506.79      3.31 o
   5   6   1     2670.08     2430.65      9.96 o
   6   6   1       30.31       30.10      0.96 o
   7   6   1       17.24       17.65      1.00 o
   8   6   1        0.01        0.59      0.90 o
  -7   7   1        8.40        6.22      1.89 o
  -6   7   1      475.08      486.01     26.14 o
  -5   7   1       86.39       99.20      2.90 o
  -4   7   1        0.06       -0.14      0.71 o
  -3   7   1       51.46       41.74      1.20 o
  -2   7   1       10.60       14.41      0.85 o
  -1   7   1       31.23       35.56      1.32 o
   0   7   1       60.72       56.10      1.49 o
   1   7   1       45.04       39.91      1.19 o
   2   7   1       28.31       28.38      1.02 o
   3   7   1       27.62       27.06      0.81 o
   4   7   1       64.07       54.91      2.70 o
   5   7   1      112.35      107.77      1.81 o
   6   7   1        8.52        8.78      0.64 o
   7   7   1        3.47        5.53      0.94 o
   8   7   1      148.46      153.01      4.96 o
  -7   8   1        0.15        2.03      2.01 o
  -6   8   1       33.95       32.50      3.15 o
  -5   8   1        1.92        2.10      1.03 o
  -4   8   1        0.02        0.70      0.77 o
  -3   8   1      224.94      187.35      2.52 o
  -2   8   1       93.96       70.51      1.70 o
  -1   8   1        0.08       -0.01      0.70 o
   0   8   1      594.13      616.22      5.05 o
   1   8   1      105.91      106.36      2.03 o
   2   8   1       52.30       45.77      2.11 o
   3   8   1        0.23        0.49      0.56 o
   4   8   1       15.98       14.91      0.62 o
   5   8   1        0.36        0.87      0.72 o
   6   8   1       28.39       28.73      1.44 o
   7   8   1       55.75       51.93      3.32 o
   8   8   1       32.20       31.98      2.40 o
  -6   9   1       23.63       21.05      1.79 o
  -5   9   1       24.05       21.46      1.74 o
  -4   9   1       10.96        9.19      1.34 o
  -3   9   1       16.84       13.18      0.94 o
  -2   9   1       46.36       41.55      1.76 o
  -1   9   1        0.41        0.26      0.81 o
   0   9   1       37.49       41.54      1.60 o
   1   9   1       29.52       27.29      1.28 o
   2   9   1        0.58        0.18      0.62 o
   3   9   1       63.75       53.98      1.67 o
   4   9   1        0.27        0.42      0.64 o
   5   9   1        4.66        4.69      0.85 o
   6   9   1        2.00        2.16      0.82 o
   7   9   1       30.23       33.40      1.76 o
   8   9   1        1.96        1.59      1.43 o
  -6  10   1        5.83        4.98      1.50 o
  -5  10   1      177.02      177.73      4.42 o
  -4  10   1       25.12       26.70      1.55 o
  -3  10   1       20.23       18.03      1.10 o
  -2  10   1        2.72        5.38      0.85 o
  -1  10   1       10.70       10.47      1.13 o
   0  10   1      468.36      490.85      5.17 o
   1  10   1       71.56       68.49      1.97 o
   2  10   1       28.11       26.84      2.18 o
   3  10   1        9.68        6.77      0.91 o
   4  10   1       94.01       86.02      2.26 o
   5  10   1        5.55        5.87      0.91 o
   6  10   1        1.41        2.24      0.84 o
   7  10   1       17.78       19.87      3.63 o
   8  10   1        3.71        4.96      1.60 o
  -5  11   1        8.84        9.58      1.66 o
  -4  11   1       65.46       68.52      3.32 o
  -3  11   1        0.27        0.87      0.76 o
  -2  11   1      201.86      234.36      5.98 o
  -1  11   1        7.62        8.63      1.20 o
   0  11   1       25.95       24.34      1.50 o
   1  11   1        3.10        3.60      0.89 o
   2  11   1        1.41        2.05      0.81 o
   3  11   1       97.13       97.07      6.73 o
   4  11   1        3.61        3.91      1.51 o
   5  11   1        5.12        6.50      1.04 o
   6  11   1       40.82       44.26      1.98 o
   7  11   1       73.51       79.24      3.73 o
   8  11   1        0.04        0.08      1.70 o
  -4  12   1      495.84      465.82      7.30 o
  -3  12   1       47.31       43.21      1.67 o
  -2  12   1        4.85        4.21      0.97 o
  -1  12   1       70.63       83.27      2.69 o
   0  12   1        1.12        1.41      0.88 o
   1  12   1       19.37       20.84      2.18 o
   2  12   1        2.49        2.53      0.93 o
   3  12   1        0.85        1.35      0.88 o
   4  12   1       24.23       25.44      1.61 o
   5  12   1        7.23        8.40      1.14 o
   6  12   1        7.02        9.41      1.31 o
   7  12   1        8.76       10.26      1.82 o
  -3  13   1        8.15        7.84      1.08 o
  -2  13   1        0.42        1.31      0.96 o
  -1  13   1       21.75       21.04      1.74 o
   0  13   1       26.76       22.49      1.55 o
   1  13   1        5.72        6.50      1.44 o
   2  13   1       54.47       60.64      2.29 o
   3  13   1        4.84        4.80      1.01 o
   4  13   1        3.02        3.45      0.97 o
   5  13   1        0.26       -0.08      0.95 o
   6  13   1        3.15        2.85      1.09 o
  -2  14   1        1.07        0.45      1.83 o
  -1  14   1       13.85       14.93      1.27 o
   0  14   1       15.36       14.31      1.91 o
   1  14   1       26.95       28.81      3.05 o
   2  14   1       10.89        9.20      1.26 o
   3  14   1        7.89        6.90      1.25 o
   4  14   1      105.10      114.52      3.29 o
   5  14   1        1.56        1.86      1.17 o
   1  15   1       14.05       13.84      1.48 o
   2  15   1       14.89       15.30      1.87 o
   3  15   1        2.43        3.44      1.09 o
  -4 -14   2        8.14        9.10      1.83 o
  -3 -14   2        2.54        2.42      1.27 o
  -2 -14   2        1.11        1.47      1.13 o
  -1 -14   2       13.81       12.97      1.51 o
   0 -14   2        0.43        0.20      1.11 o
  -4 -13   2       27.43       32.30      2.01 o
  -3 -13   2       19.60       22.26      1.70 o
  -2 -13   2        9.11       10.76      1.38 o
  -1 -13   2        1.16        1.99      1.06 o
   0 -13   2       57.68       61.45      2.13 o
   1 -13   2        3.83        5.12      1.26 o
   2 -13   2       29.33       29.32      1.97 o
  -5 -12   2       27.74       23.55      2.26 o
  -4 -12   2        2.18        1.29      0.99 o
  -3 -12   2       73.24       74.85      2.57 o
  -2 -12   2        0.29        0.45      1.11 o
  -1 -12   2       23.04       30.73      1.81 o
   0 -12   2        9.29        9.45      1.34 o
   1 -12   2        4.51        4.12      1.06 o
   2 -12   2        0.11        0.76      0.88 o
   3 -12   2        4.90        5.97      1.10 o
  -5 -11   2        5.73        6.52      1.51 o
  -4 -11   2        8.70        9.15      1.13 o
  -3 -11   2        0.00       -0.15      0.93 o
  -2 -11   2        1.42        1.63      0.95 o
  -1 -11   2       38.66       39.73      2.01 o
   0 -11   2       20.45       19.74      1.52 o
   1 -11   2        8.51        7.89      1.06 o
   2 -11   2      195.87      221.46      3.21 o
   3 -11   2        6.45        4.61      1.10 o
   4 -11   2      121.73      116.91      3.09 o
  -5 -10   2       12.20       15.24      1.80 o
  -4 -10   2        0.73        0.91      0.74 o
  -3 -10   2       68.07       64.07      2.10 o
  -2 -10   2       49.74       52.36      3.80 o
  -1 -10   2       51.53       52.41      1.95 o
   0 -10   2        7.29        7.08      1.14 o
   1 -10   2       14.95       15.92      1.14 o
   2 -10   2       20.91       21.18      1.36 o
   3 -10   2       83.29       88.82      2.43 o
   4 -10   2        7.89        5.61      1.19 o
   5 -10   2      337.76      330.72     15.93 o
  -6  -9   2       45.87       44.88      2.55 o
  -5  -9   2       25.09       31.78      2.19 o
  -4  -9   2        5.91        6.55      0.71 o
  -3  -9   2      123.37      106.01      2.44 o
  -2  -9   2       18.79       21.60      2.19 o
  -1  -9   2      202.26      213.25      4.89 o
   0  -9   2        3.66        3.94      0.98 o
   1  -9   2       77.66       89.05      2.03 o
   2  -9   2        0.06       -0.09      0.83 o
   3  -9   2       39.73       50.11      1.87 o
   4  -9   2        4.49        2.97      1.01 o
   5  -9   2       23.38       21.71      1.87 o
   6  -9   2       32.18       29.91      2.64 o
  -7  -8   2        0.36        1.00      1.25 o
  -6  -8   2       42.29       43.54      1.84 o
  -5  -8   2        2.35        2.17      0.56 o
  -4  -8   2        1.95        1.79      0.57 o
  -3  -8   2        2.90        0.98      0.68 o
  -2  -8   2        4.30        5.92      0.76 o
  -1  -8   2       82.49       90.57      4.05 o
   0  -8   2        0.90        2.44      0.82 o
   1  -8   2      262.46      270.28      6.08 o
   2  -8   2        0.42        0.20      0.71 o
   3  -8   2       68.18       59.86      1.84 o
   4  -8   2        4.24        3.64      0.94 o
   5  -8   2        0.58        0.27      1.17 o
   6  -8   2      152.64      152.43      4.25 o
  -8  -7   2       43.11       39.65      2.88 o
  -7  -7   2       33.98       32.39      4.07 o
  -6  -7   2        0.17        0.29      0.57 o
  -5  -7   2        0.14        0.17      0.43 o
  -4  -7   2        3.04        2.37      0.44 o
  -3  -7   2        0.04        0.50      0.46 o
  -2  -7   2        0.56        0.30      0.54 o
  -1  -7   2        1.89        1.45      0.56 o
   0  -7   2        0.01        1.04      0.66 o
   1  -7   2      419.98      447.00      4.66 o
   2  -7   2        8.86        9.10      0.88 o
   3  -7   2      108.49       97.32      2.13 o
   4  -7   2       87.23       65.51      1.96 o
   5  -7   2        0.51       -0.56      1.09 o
   6  -7   2       31.69       37.28      2.18 o
   7  -7   2       37.93       31.84      2.56 o
  -9  -6   2        6.47        7.56      2.32 o
  -8  -6   2       20.52       24.80      2.51 o
  -7  -6   2      138.42      151.74     11.87 o
  -6  -6   2       61.20       61.49      1.61 o
  -5  -6   2      229.19      205.27      2.53 o
  -4  -6   2        0.02        0.04      0.39 o
  -3  -6   2        3.87        4.58      0.48 o
  -2  -6   2       72.51       75.06      2.48 o
  -1  -6   2       25.69       25.55      1.02 o
   0  -6   2        5.99        6.55      0.72 o
   1  -6   2       26.98       36.69      1.38 o
   2  -6   2        7.48        9.25      0.81 o
   3  -6   2        8.81        4.57      0.72 o
   4  -6   2      111.09       92.57      2.64 o
   5  -6   2        0.95        1.05      1.06 o
   6  -6   2      110.44      128.87      3.56 o
   7  -6   2      201.44      191.08      5.61 o
  -9  -5   2       18.25       17.59      2.70 o
  -8  -5   2        0.14       -0.47      0.98 o
  -7  -5   2       40.07       46.46      6.99 o
  -6  -5   2        3.48        3.95      0.64 o
  -5  -5   2      138.06      120.78      1.84 o
  -4  -5   2     2723.82     2324.17     14.75 o
  -3  -5   2      273.15      238.10      2.14 o
  -2  -5   2       43.41       43.19      1.78 o
  -1  -5   2       94.33      100.98      2.86 o
   0  -5   2       15.39       15.97      0.80 o
   1  -5   2      187.87      235.45      4.40 o
   2  -5   2      236.96      281.23      2.46 o
   3  -5   2        2.26        3.41      0.65 o
   4  -5   2       86.31      100.15      2.59 o
   5  -5   2       10.17       10.71      1.72 o
   6  -5   2       25.26       28.84      3.04 o
   7  -5   2       59.90       64.96      2.71 o
   8  -5   2        0.85        1.31      1.32 o
  -9  -4   2       16.32       15.72      2.61 o
  -8  -4   2        0.03       -0.13      0.92 o
  -7  -4   2        2.24        1.81      0.96 o
  -6  -4   2        9.79        8.88      0.75 o
  -5  -4   2      111.43      106.16      3.15 o
  -4  -4   2      241.08      200.76      3.00 o
  -3  -4   2      178.33      157.17      2.47 o
  -2  -4   2       81.16       70.01      1.04 o
  -1  -4   2      693.06      812.41     10.44 o
   0  -4   2        0.22        0.36      0.36 o
   1  -4   2      145.63      178.52      3.79 o
   2  -4   2      187.78      219.34      2.16 o
   3  -4   2        1.50        3.88      0.59 o
   4  -4   2        6.62        6.87      1.12 o
   5  -4   2        1.71        0.76      1.09 o
   6  -4   2        1.04        2.48      1.02 o
   7  -4   2        1.83        2.09      1.09 o
   8  -4   2        1.13        0.56      1.20 o
  -9  -3   2       92.43      102.79      5.08 o
  -8  -3   2       43.38       40.43      6.66 o
  -7  -3   2       13.90       11.87      1.24 o
  -6  -3   2       15.38       11.77      0.82 o
  -5  -3   2       10.23       10.08      0.79 o
  -4  -3   2       12.12       13.08      0.72 o
  -3  -3   2       80.80       73.74      1.01 o
  -2  -3   2      256.38      252.26      5.92 o
  -1  -3   2      380.88      398.18      3.69 o
   0  -3   2        1.52        1.87      0.33 o
   1  -3   2      207.69      263.26      2.53 o
   2  -3   2        4.00        7.66      0.55 o
   3  -3   2       59.44       69.25      1.72 o
   4  -3   2        0.53        0.09      0.70 o
   5  -3   2      381.00      404.81      4.90 o
   6  -3   2       95.92       99.75      2.73 o
   7  -3   2       77.27       81.42      4.18 o
   8  -3   2        4.75        6.30      1.29 o
  -9  -2   2       98.57      108.34      4.94 o
  -8  -2   2        0.03        0.47      1.04 o
  -7  -2   2        2.60        2.75      0.94 o
  -6  -2   2       85.64       69.83      1.99 o
  -5  -2   2       26.67       20.90      0.73 o
  -4  -2   2        3.74        2.67      0.32 o
  -3  -2   2      179.00      171.10      3.89 o
  -2  -2   2        2.98        2.95      0.17 o
  -1  -2   2       67.32       59.60      2.25 o
   0  -2   2        0.69        0.14      0.21 o
   1  -2   2       16.34       17.59      0.47 o
   2  -2   2        3.16        3.50      0.41 o
   3  -2   2       72.31       87.59      1.80 o
   4  -2   2      218.43      223.51      5.23 o
   5  -2   2      953.37     1048.03      7.44 o
   6  -2   2      302.10      318.08      4.58 o
   7  -2   2       45.26       47.96      2.13 o
   8  -2   2        0.00       -1.11      1.11 o
   9  -2   2        6.59        4.34      1.29 o
  -9  -1   2        1.28        0.79      1.69 o
  -8  -1   2        0.55        1.68      1.00 o
  -7  -1   2        0.42        1.33      1.22 o
  -6  -1   2      225.75      192.01      3.62 o
  -5  -1   2      169.49      123.06      3.76 o
  -4  -1   2        5.67        5.71      0.40 o
  -3  -1   2       25.70       22.94      0.80 o
  -2  -1   2       55.90       44.49      1.32 o
  -1  -1   2        1.88        1.50      0.16 o
   0  -1   2     7077.46     6945.16     51.04 o
   1  -1   2      343.80      361.12      2.32 o
   2  -1   2        4.15        3.58      0.43 o
   3  -1   2      342.13      416.64     12.44 o
   4  -1   2       49.59       49.99      4.27 o
   5  -1   2       79.73       85.77      2.94 o
   6  -1   2       16.76       15.61      1.37 o
   7  -1   2        0.56        0.17      0.91 o
   8  -1   2       70.66       70.70      2.54 o
   9  -1   2       31.64       30.94      1.96 o
  -9   0   2       47.79       46.31      3.34 o
  -8   0   2       57.35       58.74      3.55 o
  -7   0   2       13.81       10.77      2.05 o
  -6   0   2       16.91       12.40      1.02 o
  -5   0   2       27.67       26.96      1.19 o
  -4   0   2        2.91        4.96      0.42 o
  -3   0   2      801.53      899.59      5.51 o
  -2   0   2      849.24      739.98      4.33 o
  -1   0   2      166.92      132.56      5.94 o
   0   0   2     1255.86     1119.12      6.13 o
   1   0   2      304.93      275.41      2.58 o
   2   0   2      119.92      127.42      1.27 o
   3   0   2      128.64      142.14      1.98 o
   4   0   2       40.86       41.32      1.30 o
   5   0   2       51.74       49.30      2.03 o
   6   0   2      322.17      349.23     13.01 o
   7   0   2       65.34       66.07      2.40 o
   8   0   2       33.63       36.03      1.57 o
   9   0   2        6.14        7.10      1.62 o
  -9   1   2        1.29        1.54      1.75 o
  -8   1   2        4.05        4.71      1.80 o
  -7   1   2       34.38       35.96      4.18 o
  -6   1   2       19.96       19.79      1.06 o
  -5   1   2      107.92      100.58      2.30 o
  -4   1   2       49.61       44.49      1.08 o
  -3   1   2      119.84      159.12      2.12 o
  -2   1   2      323.14      381.86      1.76 o
  -1   1   2        8.57        5.83      0.15 o
   0   1   2        0.04        1.02      0.17 o
   1   1   2      614.42      595.38      7.19 o
   2   1   2       50.66       47.50      0.79 o
   3   1   2       14.59       19.07      0.81 o
   4   1   2       31.25       35.05      1.19 o
   5   1   2       37.41       35.60      1.38 o
   6   1   2       49.25       55.62      1.59 o
   7   1   2        6.95        5.24      0.83 o
   8   1   2        3.82        4.79      0.88 o
   9   1   2      119.13      114.43      8.87 o
  -8   2   2        4.07        5.77      1.69 o
  -7   2   2        7.27        7.50      1.67 o
  -6   2   2        0.44        1.21      0.62 o
  -5   2   2       98.31       94.42      1.77 o
  -4   2   2       99.24      107.43      2.16 o
  -3   2   2        1.09        1.12      0.29 o
  -2   2   2        9.08        9.64      0.35 o
  -1   2   2       37.41       41.84      0.84 o
   0   2   2     4199.69     3244.95     19.26 o
   1   2   2     1045.55      835.60      6.18 o
   2   2   2       29.59       26.91      0.44 o
   3   2   2      205.36      208.34      5.41 o
   4   2   2      236.83      277.24      6.49 o
   5   2   2        0.49        0.51      0.42 o
   6   2   2       24.61       23.76      1.09 o
   7   2   2       51.84       56.07      1.69 o
   8   2   2        0.94        0.96      0.76 o
   9   2   2       43.80       42.74      2.50 o
  -8   3   2        0.01       -0.45      1.48 o
  -7   3   2      152.16      143.98      4.79 o
  -6   3   2        0.24        0.61      0.78 o
  -5   3   2      169.93      165.93      2.54 o
  -4   3   2      424.51      451.41      4.82 o
  -3   3   2       77.20       70.11      1.24 o
  -2   3   2      292.75      354.62      4.06 o
  -1   3   2      371.27      395.34      2.52 o
   0   3   2       12.64       10.22      0.74 o
   1   3   2     1643.42     1299.07     11.74 o
   2   3   2      221.89      197.41      6.33 o
   3   3   2       70.18       68.21      1.64 o
   4   3   2      169.28      173.75      2.94 o
   5   3   2       60.55       62.10      1.17 o
   6   3   2       46.30       41.35      1.58 o
   7   3   2      360.19      349.18      4.86 o
   8   3   2        3.76        2.61      0.78 o
   9   3   2      175.45      176.23      4.18 o
  10   3   2       86.46       68.96      3.98 o
  -8   4   2        2.56        1.60      1.56 o
  -7   4   2       18.10       17.74      2.08 o
  -6   4   2        0.29        0.11      0.90 o
  -5   4   2        4.47        3.70      0.76 o
  -4   4   2     3183.41     3244.12     83.27 o
  -3   4   2      318.70      309.98      4.45 o
  -2   4   2      265.94      340.23      2.52 o
  -1   4   2     1237.81     1491.76      9.14 o
   0   4   2       15.87       16.24      0.60 o
   1   4   2        0.67        1.13      0.22 o
   2   4   2        9.83       11.94      0.64 o
   3   4   2       13.61       10.29      0.44 o
   4   4   2        3.66        3.42      0.36 o
   5   4   2       66.24       61.23      1.13 o
   6   4   2        0.69        0.66      0.46 o
   7   4   2        2.23        2.15      0.59 o
   8   4   2        0.27        0.27      0.70 o
   9   4   2       44.40       46.58      2.20 o
  -8   5   2        3.45        1.34      1.69 o
  -7   5   2        0.00       -1.49      1.49 o
  -6   5   2       12.37       12.19      1.26 o
  -5   5   2       39.78       36.38      2.01 o
  -4   5   2       31.30       32.94      1.42 o
  -3   5   2       20.62       23.69      1.04 o
  -2   5   2       12.97       19.03      0.91 o
  -1   5   2     1489.53     1791.15      7.01 o
   0   5   2      107.04      118.83      1.66 o
   1   5   2        7.01        5.12      0.43 o
   2   5   2     1436.92     1268.65      8.71 o
   3   5   2        0.03        0.17      0.13 o
   4   5   2      272.88      256.47      2.76 o
   5   5   2        0.53        0.31      0.42 o
   6   5   2        2.27        2.59      0.53 o
   7   5   2        4.16        3.14      0.61 o
   8   5   2        0.22        0.80      0.74 o
   9   5   2       22.72       19.90      2.44 o
  -7   6   2        1.29        0.18      1.49 o
  -6   6   2       42.60       41.54      2.78 o
  -5   6   2        0.05        0.76      0.76 o
  -4   6   2       13.73       13.72      0.96 o
  -3   6   2        4.78        4.47      0.68 o
  -2   6   2       56.88       55.33      1.57 o
  -1   6   2      313.73      415.60      7.91 o
   0   6   2        0.01        0.18      0.39 o
   1   6   2       49.98       54.17      1.22 o
   2   6   2       25.60       25.26      1.49 o
   3   6   2        2.56        2.29      0.27 o
   4   6   2      284.98      263.39      4.03 o
   5   6   2      211.67      202.48      2.95 o
   6   6   2       22.30       21.55      0.83 o
   7   6   2       22.21       26.09      1.19 o
   8   6   2       16.17       16.68      1.34 o
   9   6   2        0.52        0.24      1.50 o
  -7   7   2        4.50        3.13      1.78 o
  -6   7   2       11.39       11.93      1.93 o
  -5   7   2        0.67        0.46      0.79 o
  -4   7   2        1.78        1.28      0.67 o
  -3   7   2       58.48       41.36      1.16 o
  -2   7   2      217.89      220.57      3.25 o
  -1   7   2        0.19        0.31      0.58 o
   0   7   2       48.18       48.34      1.35 o
   1   7   2       20.17       21.70      0.91 o
   2   7   2       48.03       45.99      1.22 o
   3   7   2        0.71        1.06      0.27 o
   4   7   2        7.63        6.51      0.43 o
   5   7   2        1.73        1.60      0.43 o
   6   7   2      128.66      134.86      6.66 o
   7   7   2       40.04       42.47      2.01 o
   8   7   2       10.10       11.82      1.23 o
   9   7   2        3.71        4.18      1.58 o
  -7   8   2        8.10        6.46      2.00 o
  -6   8   2       12.54       10.06      2.03 o
  -5   8   2       55.61       61.80      2.73 o
  -4   8   2        1.55        0.64      0.75 o
  -3   8   2      223.29      210.86      2.61 o
  -2   8   2       83.82       78.98      2.17 o
  -1   8   2        4.04        4.03      0.74 o
   0   8   2     1004.02     1021.90     19.45 o
   1   8   2       22.65       21.12      1.28 o
   2   8   2       25.62       22.07      1.42 o
   3   8   2       61.67       49.52      1.43 o
   4   8   2       13.53       10.33      0.86 o
   5   8   2       68.26       69.63      1.95 o
   6   8   2        5.20        4.04      0.82 o
   7   8   2        0.11       -0.10      0.77 o
   8   8   2        0.14        0.85      1.30 o
   9   8   2       16.42       18.23      2.26 o
  -6   9   2        0.42       -0.78      1.88 o
  -5   9   2       39.45       44.70      2.23 o
  -4   9   2        0.48        0.59      0.85 o
  -3   9   2       37.15       37.34      1.30 o
  -2   9   2       83.24       77.52      4.17 o
  -1   9   2       15.84       15.67      1.17 o
   0   9   2      525.96      540.15      5.00 o
   1   9   2     1233.30     1163.75     11.30 o
   2   9   2        0.35        0.03      0.60 o
   3   9   2       32.30       30.09      1.26 o
   4   9   2        0.01       -0.39      0.71 o
   5   9   2        6.50        6.36      0.88 o
   6   9   2       75.86       81.61      2.34 o
   7   9   2       11.73       11.80      1.85 o
   8   9   2       11.49       13.05      1.98 o
   9   9   2        0.64       -0.19      1.77 o
  -6  10   2        0.39       -2.16      2.16 o
  -5  10   2       56.17       52.29      2.50 o
  -4  10   2        8.23        8.60      1.28 o
  -3  10   2       15.22       13.30      0.97 o
  -2  10   2        1.58        0.29      0.97 o
  -1  10   2       19.21       23.57      2.34 o
   0  10   2      166.41      179.11      4.73 o
   1  10   2        1.87        2.37      0.81 o
   2  10   2        0.22        0.52      0.62 o
   3  10   2       29.32       28.84      1.37 o
   4  10   2      100.33       84.28      2.17 o
   5  10   2        0.85       -0.20      1.14 o
   6  10   2        2.91        4.69      0.95 o
   7  10   2        2.64        3.99      1.01 o
   8  10   2        4.63        5.84      1.69 o
  -5  11   2        3.31        2.66      2.26 o
  -4  11   2        3.30        4.13      1.07 o
  -3  11   2       28.13       34.93      1.44 o
  -2  11   2       13.69       13.65      1.15 o
  -1  11   2        4.91        6.03      1.07 o
   0  11   2        9.29        9.17      1.07 o
   1  11   2       63.07       59.21      1.94 o
   2  11   2        4.11        3.71      0.82 o
   3  11   2       15.02       10.61      1.10 o
   4  11   2        9.82        7.70      1.19 o
   5  11   2        0.06        0.25      0.78 o
   6  11   2       16.84       20.73      1.46 o
   7  11   2        2.62        1.89      0.93 o
   8  11   2        8.04        8.02      1.76 o
  -4  12   2      176.17      175.58      3.97 o
  -3  12   2        0.72        1.27      0.83 o
  -2  12   2       21.15       22.45      1.40 o
  -1  12   2       34.61       39.99      1.97 o
   0  12   2        0.00        0.33      0.92 o
   1  12   2       45.26       42.24      1.84 o
   2  12   2        2.86        4.18      0.87 o
   3  12   2       11.62       12.58      1.15 o
   4  12   2       60.07       65.21      2.22 o
   5  12   2        0.00        0.34      0.91 o
   6  12   2        6.07        6.12      1.14 o
   7  12   2        1.82        3.06      1.09 o
  -3  13   2       59.08       59.28      1.99 o
  -2  13   2       48.73       51.08      1.97 o
  -1  13   2      270.19      322.11      5.35 o
   0  13   2       33.19       36.14      1.90 o
   1  13   2        5.88        4.59      0.97 o
   2  13   2        2.73        3.30      0.90 o
   3  13   2       12.71       14.04      1.26 o
   4  13   2        3.03        3.73      1.05 o
   5  13   2       22.97       21.55      1.57 o
   6  13   2       33.65       38.49      2.11 o
  -2  14   2        3.08        2.40      1.03 o
  -1  14   2       19.98       19.39      1.66 o
   0  14   2        0.78        1.11      1.04 o
   1  14   2        0.39       -0.11      1.00 o
   2  14   2      127.25      139.61      4.17 o
   3  14   2       15.04       18.98      1.53 o
   4  14   2       12.47       11.99      1.56 o
   5  14   2       59.85       65.38      3.68 o
   0  15   2        5.46        5.11      1.30 o
   1  15   2        3.63        2.86      1.10 o
   2  15   2        7.75        9.88      1.31 o
   3  15   2       12.43       13.43      1.41 o
  -3 -14   3        2.51        2.99      1.90 o
  -2 -14   3       21.93       22.29      1.87 o
  -1 -14   3        2.29        0.44      1.31 o
  -3 -13   3       68.36       71.58      2.78 o
  -2 -13   3       29.45       27.19      3.43 o
  -1 -13   3        2.48        1.78      1.10 o
   0 -13   3        1.10        0.36      1.00 o
   1 -13   3       12.46       13.45      1.39 o
  -4 -12   3      160.30      166.74      5.43 o
  -3 -12   3        0.00        0.04      0.98 o
  -2 -12   3       10.61        9.82      1.28 o
  -1 -12   3       34.08       40.72      2.13 o
   0 -12   3       23.53       25.24      1.49 o
   1 -12   3        9.72        8.68      1.18 o
   2 -12   3        0.54        0.64      0.91 o
   3 -12   3        0.65        0.23      1.07 o
  -4 -11   3        2.42        1.40      1.21 o
  -3 -11   3       45.36       57.45      2.22 o
  -2 -11   3        0.26        1.00      0.84 o
  -1 -11   3      129.29      140.59      6.52 o
   0 -11   3       11.15       11.80      1.12 o
   1 -11   3        8.23        8.67      1.09 o
   2 -11   3        0.82        1.56      0.92 o
   3 -11   3       94.56       96.42      2.71 o
   4 -11   3        0.12       -0.01      1.12 o
  -4 -10   3       18.76       17.61      1.80 o
  -3 -10   3        6.54        3.37      0.97 o
  -2 -10   3        2.55        4.40      0.90 o
  -1 -10   3        0.21        0.01      0.89 o
   0 -10   3       85.36       92.91      5.15 o
   1 -10   3        0.04       -0.05      0.82 o
   2 -10   3        2.11        2.64      0.83 o
   3 -10   3       32.29       32.30      2.17 o
   4 -10   3        8.51        7.47      1.27 o
   5 -10   3       79.99       80.57      3.34 o
  -6  -9   3       30.04       28.49      1.66 o
  -5  -9   3      134.23      131.31      3.04 o
  -4  -9   3        0.40        0.52      0.59 o
  -3  -9   3       11.97       12.89      1.10 o
  -2  -9   3      117.03      112.15      2.64 o
  -1  -9   3        0.11        0.61      0.81 o
   0  -9   3      349.97      376.02      9.12 o
   1  -9   3       10.64       12.06      1.06 o
   2  -9   3       15.67       16.44      1.03 o
   3  -9   3       27.88       24.23      1.47 o
   4  -9   3        9.95       10.70      1.28 o
   5  -9   3       41.07       47.77      2.61 o
  -8  -8   3        0.78        0.39      1.79 o
  -7  -8   3       60.24       58.50      7.17 o
  -6  -8   3       19.89       19.79      1.42 o
  -5  -8   3       45.30       45.63      1.83 o
  -4  -8   3        0.47        0.13      0.52 o
  -3  -8   3       84.13       67.10      1.91 o
  -2  -8   3      375.37      331.37      4.31 o
  -1  -8   3       91.95       89.96      5.78 o
   0  -8   3       97.44      103.34      2.48 o
   1  -8   3      157.72      173.54      2.70 o
   2  -8   3       21.67       19.49      1.03 o
   3  -8   3       27.03       24.17      1.37 o
   4  -8   3       16.23       17.56      1.36 o
   5  -8   3       31.49       33.46      2.17 o
   6  -8   3       16.59       18.58      1.92 o
  -8  -7   3        8.04       10.68      1.95 o
  -7  -7   3        3.33        3.14      1.03 o
  -6  -7   3        0.22        0.29      0.86 o
  -5  -7   3       29.99       27.41      1.10 o
  -4  -7   3      164.34      147.42      4.12 o
  -3  -7   3        5.78        2.34      0.53 o
  -2  -7   3       23.51       28.48      1.22 o
  -1  -7   3       38.98       45.53      1.52 o
   0  -7   3       17.02       16.12      1.10 o
   1  -7   3      800.85      873.34      5.68 o
   2  -7   3        7.49        9.02      0.78 o
   3  -7   3        2.05        0.83      0.77 o
   4  -7   3        2.97        1.95      0.89 o
   5  -7   3       42.04       44.45      2.27 o
   6  -7   3        0.66        0.92      1.16 o
   7  -7   3       49.84       43.87      5.07 o
  -8  -6   3        0.01        0.51      1.60 o
  -7  -6   3       18.73       20.32      1.55 o
  -6  -6   3        4.26        5.21      0.96 o
  -5  -6   3      135.70      119.25      2.04 o
  -4  -6   3       47.71       43.30      1.02 o
  -3  -6   3        0.57        0.27      0.41 o
  -2  -6   3        4.67        2.24      0.46 o
  -1  -6   3        5.05        4.68      0.64 o
   0  -6   3      212.23      209.70      2.90 o
   1  -6   3       82.39       92.08      1.73 o
   2  -6   3      161.30      178.59      2.20 o
   3  -6   3        2.05        2.50      0.78 o
   4  -6   3        7.18        5.87      1.17 o
   5  -6   3       12.89       11.92      1.37 o
   6  -6   3        0.48        1.04      1.15 o
   7  -6   3       20.56       19.58      1.89 o
  -9  -5   3        4.62        3.27      1.98 o
  -8  -5   3        0.26        0.59      1.75 o
  -7  -5   3       42.92       45.00      5.95 o
  -6  -5   3        6.19        6.68      1.14 o
  -5  -5   3      112.11      105.90      3.30 o
  -4  -5   3        0.38        0.33      0.39 o
  -3  -5   3      206.21      182.02      3.51 o
  -2  -5   3      210.19      212.63      2.52 o
  -1  -5   3      160.52      207.67      2.91 o
   0  -5   3       82.89       86.18      1.74 o
   1  -5   3      191.46      218.99      2.69 o
   2  -5   3        2.10        1.73      0.53 o
   3  -5   3        0.06        0.83      0.64 o
   4  -5   3       38.02       49.19      1.99 o
   5  -5   3       42.50       40.55      2.15 o
   6  -5   3        8.53        9.36      1.34 o
   7  -5   3       76.94       74.33      2.90 o
   8  -5   3        1.49        1.07      1.42 o
  -9  -4   3        5.19        3.36      2.19 o
  -8  -4   3        3.43        5.81      2.05 o
  -7  -4   3        0.39       -0.48      0.93 o
  -6  -4   3       13.86       16.85      2.00 o
  -5  -4   3        5.58        6.70      0.90 o
  -4  -4   3     1049.56      912.64     23.11 o
  -3  -4   3      146.76      114.81      1.44 o
  -2  -4   3      192.24      193.17      3.95 o
  -1  -4   3      259.81      299.37      3.57 o
   0  -4   3      155.36      179.16      2.24 o
   1  -4   3       19.08       19.95      0.75 o
   2  -4   3      639.84      805.19      6.56 o
   3  -4   3       27.34       25.85      1.06 o
   4  -4   3      113.98      120.65      2.75 o
   5  -4   3        3.19        3.09      1.04 o
   6  -4   3        5.27        6.36      1.20 o
   7  -4   3       16.89       19.55      1.67 o
   8  -4   3       28.07       24.57      1.96 o
  -9  -3   3      117.40      137.24      5.76 o
  -8  -3   3       34.03       43.52      3.34 o
  -7  -3   3       13.46       13.30      2.02 o
  -6  -3   3        1.53        3.11      1.19 o
  -5  -3   3        0.75        0.44      0.45 o
  -4  -3   3      122.33       98.87      3.24 o
  -3  -3   3      241.58      194.76      5.19 o
  -2  -3   3        0.10        0.17      0.16 o
  -1  -3   3      811.77      909.94      8.67 o
   0  -3   3      307.62      345.96      2.28 o
   1  -3   3        2.68        3.01      0.41 o
   2  -3   3      327.31      435.89      3.55 o
   3  -3   3        7.22       11.25      1.08 o
   4  -3   3      390.27      444.88      4.82 o
   5  -3   3      184.69      188.68      3.49 o
   6  -3   3        7.70        9.69      1.24 o
   7  -3   3        0.00       -0.18      1.06 o
   8  -3   3       27.44       25.03      2.87 o
  -9  -2   3      134.67      151.34      6.01 o
  -8  -2   3       12.85       15.28      2.31 o
  -7  -2   3       20.68       16.08      3.05 o
  -6  -2   3        0.07        0.55      0.85 o
  -5  -2   3        5.96        2.88      0.50 o
  -4  -2   3        2.05        1.86      0.30 o
  -3  -2   3      499.00      399.40      3.19 o
  -2  -2   3       27.25       26.99      0.68 o
  -1  -2   3      466.31      409.93      1.93 o
   0  -2   3        1.57        2.44      0.25 o
   1  -2   3       14.93       18.58      0.52 o
   2  -2   3      150.16      212.45      2.47 o
   3  -2   3       10.79        9.94      0.79 o
   4  -2   3      116.97      123.08      4.59 o
   5  -2   3        7.63        8.81      1.25 o
   6  -2   3       38.13       41.44      1.87 o
   7  -2   3       13.51       15.36      1.48 o
   8  -2   3       15.55       18.14      1.55 o
   9  -2   3        0.17       -0.41      1.28 o
  -9  -1   3       28.21       31.41      3.09 o
  -8  -1   3       15.01       16.65      2.29 o
  -7  -1   3        5.02        4.22      0.93 o
  -6  -1   3        3.95        3.79      0.94 o
  -5  -1   3        0.06       -0.23      0.49 o
  -4  -1   3       15.96       12.64      0.49 o
  -3  -1   3      176.55      170.68      2.43 o
  -2  -1   3      637.91      545.00      2.07 o
  -1  -1   3      284.60      242.15      5.45 o
   0  -1   3     1790.19     1781.46      5.21 o
   1  -1   3        4.01        3.90      0.29 o
   2  -1   3      140.40      177.95      2.47 o
   3  -1   3      126.99      138.21      2.18 o
   4  -1   3        2.08        1.70      0.84 o
   5  -1   3       12.81       13.81      1.12 o
   6  -1   3      118.43      148.20      3.19 o
   7  -1   3       24.54       29.01      1.77 o
   8  -1   3       18.99       21.06      1.71 o
   9  -1   3        9.18        6.03      1.27 o
  -8   0   3       17.29       18.67      2.45 o
  -7   0   3        2.87        3.62      0.97 o
  -6   0   3       18.72       16.79      2.79 o
  -5   0   3      157.40      133.34      3.11 o
  -4   0   3        2.03        1.27      0.32 o
  -3   0   3      315.34      293.75      9.02 o
  -2   0   3     1900.35     1745.18      7.09 o
  -1   0   3      601.76      485.14      6.72 o
   0   0   3     3495.61     3130.77     28.88 o
   1   0   3       15.67       15.89      0.69 o
   2   0   3      135.78      135.03      1.65 o
   3   0   3      208.67      244.42     12.32 o
   4   0   3        8.70       10.41      0.81 o
   5   0   3       58.53       63.97      1.87 o
   6   0   3      203.32      212.63      3.66 o
   7   0   3        6.75        6.69      1.11 o
   8   0   3       21.74       25.12      1.40 o
   9   0   3       13.82       14.49      1.29 o
  -8   1   3        0.01        0.79      1.54 o
  -7   1   3       43.39       40.39      3.11 o
  -6   1   3        4.16        3.32      1.61 o
  -5   1   3      136.54      130.87      2.59 o
  -4   1   3       20.17       21.25      0.96 o
  -3   1   3        2.88        2.83      0.28 o
  -2   1   3      799.48      783.36      5.89 o
  -1   1   3        6.49        7.46      0.32 o
   0   1   3     3845.20     2963.17     13.06 o
   1   1   3    21547.85    17232.38     66.28 o
   2   1   3      739.49      807.99      7.46 o
   3   1   3       14.53       18.82      1.81 o
   4   1   3       52.48       59.32      1.56 o
   5   1   3       14.15       18.49      1.11 o
   6   1   3        8.05        4.58      0.96 o
   7   1   3       15.67       14.53      1.43 o
   8   1   3       19.54       19.76      1.36 o
   9   1   3       60.94       53.10      2.85 o
  -8   2   3        0.44       -0.20      1.63 o
  -7   2   3        2.34        2.74      0.94 o
  -6   2   3        0.00        0.32      0.83 o
  -5   2   3       34.10       33.22      1.16 o
  -4   2   3       49.51       52.47      1.24 o
  -3   2   3        4.32        3.21      0.31 o
  -2   2   3       56.51       63.31      1.14 o
  -1   2   3       17.78       22.24      0.60 o
   0   2   3     1718.76     1324.19     12.95 o
   1   2   3     7763.14     6160.11      8.63 o
   2   2   3       39.47       33.97      1.36 o
   3   2   3        6.19        5.76      0.42 o
   4   2   3      523.22      627.57     23.34 o
   5   2   3        0.13        0.18      0.63 o
   6   2   3       71.71       67.01      1.67 o
   7   2   3       28.88       32.99      1.72 o
   8   2   3        4.04        3.64      0.81 o
   9   2   3        6.94        7.62      1.39 o
  10   2   3        0.74        1.32      2.03 o
  -8   3   3        2.23        1.64      1.65 o
  -7   3   3      100.37      117.22      4.56 o
  -6   3   3        8.89       11.80      1.76 o
  -5   3   3       26.73       25.83      1.25 o
  -4   3   3      425.84      419.91      4.12 o
  -3   3   3      152.15      151.91      2.08 o
  -2   3   3      193.31      211.66      2.34 o
  -1   3   3       15.01       10.94      0.34 o
   0   3   3        9.90        8.52      0.38 o
   1   3   3       84.57       75.18      1.20 o
   2   3   3       46.78       43.24      0.64 o
   3   3   3      210.56      211.89      1.78 o
   4   3   3      674.88      700.74     25.27 o
   5   3   3        1.04        1.78      0.54 o
   6   3   3       10.51        8.04      0.80 o
   7   3   3       34.80       34.31      1.37 o
   8   3   3       31.06       32.30      1.73 o
   9   3   3       24.43       24.59      2.03 o
  -8   4   3        5.48        4.61      1.71 o
  -7   4   3        1.90        2.11      1.45 o
  -6   4   3        0.11        0.45      1.19 o
  -5   4   3      125.51      125.62      2.74 o
  -4   4   3        3.74        3.79      0.56 o
  -3   4   3        6.19        7.61      0.46 o
  -2   4   3       12.58       15.12      0.50 o
  -1   4   3      939.20     1091.05      7.56 o
   0   4   3       11.63       14.39      0.47 o
   1   4   3        1.03        1.28      0.22 o
   2   4   3       24.61       20.90      0.82 o
   3   4   3       18.16       15.32      0.46 o
   4   4   3       26.46       22.15      0.46 o
   5   4   3       16.35       17.02      0.67 o
   6   4   3        6.58        5.68      0.72 o
   7   4   3        7.82        7.72      0.85 o
   8   4   3        4.89        5.61      0.89 o
   9   4   3       42.44       45.41      3.10 o
  -8   5   3        3.03        2.16      1.73 o
  -7   5   3        1.91        1.21      1.47 o
  -6   5   3        0.01        0.36      1.34 o
  -5   5   3        9.01        7.95      1.04 o
  -4   5   3       92.76       95.73      2.18 o
  -3   5   3        6.39        5.84      0.49 o
  -2   5   3       85.33      100.91      1.85 o
  -1   5   3      341.18      422.94      6.31 o
   0   5   3      423.12      485.33      2.69 o
   1   5   3       43.57       39.85      1.07 o
   2   5   3      136.79      130.20      1.88 o
   3   5   3      162.64      123.61      6.15 o
   4   5   3      107.68       75.40      5.31 o
   5   5   3      452.67      449.56      6.60 o
   6   5   3       90.73       84.41      3.75 o
   7   5   3        0.17        0.00      0.64 o
   8   5   3        6.96        9.06      1.31 o
   9   5   3        1.98        1.26      1.45 o
  -7   6   3        2.14        2.20      1.61 o
  -6   6   3      210.43      211.79      6.00 o
  -5   6   3        0.63        0.99      0.86 o
  -4   6   3       23.11       24.49      1.30 o
  -3   6   3       46.44       49.00      1.27 o
  -2   6   3      107.24      129.65      4.75 o
  -1   6   3        3.08        2.54      0.53 o
   0   6   3        0.19       -0.05      0.39 o
   1   6   3       11.67        9.84      0.59 o
   2   6   3      608.91      557.59      4.46 o
   3   6   3      301.04      269.91     13.37 o
   4   6   3       55.35       52.28      1.08 o
   5   6   3       11.39       11.03      0.94 o
   6   6   3       48.60       50.80      3.74 o
   7   6   3        2.62        2.41      1.46 o
   8   6   3       15.08       17.15      1.40 o
   9   6   3       11.07       10.19      1.80 o
  -7   7   3        9.93        8.17      1.80 o
  -6   7   3        0.08        2.63      1.64 o
  -5   7   3        1.73        0.87      1.19 o
  -4   7   3       15.18       13.56      0.94 o
  -3   7   3      117.14      102.83      1.70 o
  -2   7   3       10.80        8.05      0.80 o
  -1   7   3        7.76        7.94      0.74 o
   0   7   3      232.38      235.73      2.79 o
   1   7   3       80.77       67.84      1.49 o
   2   7   3      162.44      143.30      3.14 o
   3   7   3       41.22       36.31      1.22 o
   4   7   3        0.09       -0.05      0.52 o
   5   7   3       15.38       17.68      1.30 o
   6   7   3      149.34      147.81      2.86 o
   7   7   3       14.91       14.97      1.45 o
   8   7   3        2.67        3.59      0.99 o
   9   7   3       10.28       11.30      1.91 o
  -7   8   3        1.21        2.92      1.80 o
  -6   8   3        2.53        3.18      1.53 o
  -5   8   3       10.15       12.05      1.86 o
  -4   8   3       25.50       24.30      1.22 o
  -3   8   3       14.37       12.68      0.81 o
  -2   8   3        0.32       -0.20      0.68 o
  -1   8   3       21.00       26.00      1.93 o
   0   8   3        0.42        0.29      0.57 o
   1   8   3       28.20       25.29      1.21 o
   2   8   3        0.62        1.13      0.54 o
   3   8   3        9.78       18.40      0.96 o
   4   8   3       15.46       14.27      1.07 o
   5   8   3      203.08      191.60      3.06 o
   6   8   3       21.15       20.86      1.86 o
   7   8   3        1.93        1.69      0.88 o
   8   8   3       16.17       17.71      1.43 o
   9   8   3        0.08        2.19      1.64 o
  -6   9   3       49.64       54.40      3.68 o
  -5   9   3       52.98       55.39      3.32 o
  -4   9   3        2.95        4.40      0.86 o
  -3   9   3        1.29        1.72      0.63 o
  -2   9   3      110.48      101.11      2.58 o
  -1   9   3       17.65       13.28      1.05 o
   0   9   3      369.34      385.68      6.48 o
   1   9   3        6.23        7.47      0.81 o
   2   9   3       15.00       15.42      1.02 o
   3   9   3       88.09       71.49      1.76 o
   4   9   3       14.68       14.67      1.12 o
   5   9   3        0.77        1.16      0.81 o
   6   9   3      206.87      218.85      3.67 o
   7   9   3        1.26        0.35      0.81 o
   8   9   3        0.43       -0.81      0.94 o
   9   9   3       20.78       18.54      2.28 o
  -6  10   3       10.03        9.90      1.98 o
  -5  10   3       34.10       32.50      2.93 o
  -4  10   3        3.64        5.20      0.96 o
  -3  10   3        5.39        4.21      0.75 o
  -2  10   3       29.24       36.37      1.80 o
  -1  10   3        8.65        8.25      1.05 o
   0  10   3       55.16       55.07      2.27 o
   1  10   3     1511.45     1497.29     29.52 o
   2  10   3       77.89       80.17      2.02 o
   3  10   3      141.96      122.14      2.47 o
   4  10   3       31.22       26.00      2.25 o
   5  10   3        3.01        3.44      0.87 o
   6  10   3        1.64        0.98      0.89 o
   7  10   3       14.09       14.31      1.35 o
   8  10   3        0.38        0.29      1.05 o
  -5  11   3        0.07       -1.89      1.89 o
  -4  11   3       69.93       77.63      2.40 o
  -3  11   3        7.60        9.14      0.89 o
  -2  11   3        0.14        1.65      1.02 o
  -1  11   3        0.65       -0.31      0.82 o
   0  11   3        7.04        6.14      1.01 o
   1  11   3       43.80       46.80      1.76 o
   2  11   3        7.13        8.56      1.00 o
   3  11   3       14.00       13.68      1.17 o
   4  11   3      226.23      217.46      3.57 o
   5  11   3       19.99       18.92      1.34 o
   6  11   3        7.12        8.35      1.11 o
   7  11   3       82.19       90.96      5.10 o
   8  11   3       13.26       13.05      1.45 o
  -4  12   3      455.98      453.39      7.19 o
  -3  12   3       11.03       14.71      1.12 o
  -2  12   3       12.25       15.04      1.22 o
  -1  12   3        6.14        7.33      1.15 o
   0  12   3       10.12        9.89      1.15 o
   1  12   3        8.41        8.94      1.06 o
   2  12   3       12.26       12.05      1.11 o
   3  12   3       40.97       36.46      1.64 o
   4  12   3       41.16       40.14      3.96 o
   5  12   3        2.93        1.54      0.86 o
   6  12   3       14.49       14.80      1.37 o
   7  12   3       11.74       11.08      1.58 o
  -3  13   3        2.46        3.10      1.00 o
  -2  13   3       11.61       13.55      1.25 o
  -1  13   3       23.91       30.74      1.92 o
   0  13   3        6.92        6.68      1.11 o
   1  13   3        7.98        9.06      1.21 o
   2  13   3        9.25        9.91      1.18 o
   3  13   3       56.96       64.06      2.23 o
   4  13   3        5.37        5.63      1.05 o
   5  13   3       26.11       27.97      1.85 o
   6  13   3        2.35        2.50      1.03 o
  -2  14   3        0.01       -1.28      1.28 o
  -1  14   3       25.02       22.31      1.78 o
   0  14   3       30.46       30.84      1.81 o
   1  14   3        7.40        7.22      1.17 o
   2  14   3       53.36       61.75      2.33 o
   3  14   3       24.38       22.94      1.62 o
   4  14   3        1.68        0.72      0.92 o
   5  14   3      142.20      150.56      3.70 o
   0  15   3        0.03       -1.33      1.35 o
   1  15   3        4.28        3.21      1.03 o
   2  15   3        6.59        4.68      1.06 o
   3  15   3       23.65       24.93      1.74 o
   4  15   3        1.68        2.90      1.05 o
  -2 -13   4        1.34        1.04      1.22 o
  -1 -13   4       22.04       22.52      1.53 o
   0 -13   4        1.17        1.61      1.05 o
   1 -13   4        5.49        3.48      1.39 o
  -3 -12   4      105.53      102.37      4.37 o
  -2 -12   4       25.52       22.62      1.71 o
  -1 -12   4        9.95       11.42      1.16 o
   0 -12   4       25.45       26.99      1.60 o
   1 -12   4        1.16        1.08      0.90 o
   2 -12   4       35.19       32.97      1.82 o
  -3 -11   4        9.45        8.20      1.56 o
  -2 -11   4        6.39        5.57      1.12 o
  -1 -11   4       64.70       71.85      2.75 o
   0 -11   4       47.21       58.34      2.00 o
   1 -11   4        0.04        0.22      0.94 o
   2 -11   4       27.74       25.73      1.43 o
   3 -11   4       74.27       78.96      2.55 o
  -6 -10   4        2.87        2.47      1.45 o
  -5 -10   4       12.66        9.62      1.84 o
  -3 -10   4       77.87       78.43      2.46 o
  -2 -10   4       72.01       66.35      2.33 o
  -1 -10   4        2.95        4.98      1.08 o
   0 -10   4       94.74      101.74      2.39 o
   1 -10   4        0.00       -0.74      0.85 o
   2 -10   4       10.96       12.88      1.10 o
   3 -10   4       62.38       72.28      2.37 o
   4 -10   4        3.07        2.06      1.05 o
  -7  -9   4       14.64       14.55      1.97 o
  -6  -9   4        0.56        0.48      0.98 o
  -5  -9   4        6.08        5.20      1.02 o
  -3  -9   4       24.42       19.68      1.57 o
  -2  -9   4       37.81       36.71      1.69 o
  -1  -9   4       87.08       92.33      2.50 o
   0  -9   4       70.41       77.01      1.96 o
   1  -9   4       46.20       47.50      1.68 o
   2  -9   4       23.23       24.84      1.20 o
   3  -9   4        4.32        5.44      1.06 o
   4  -9   4        5.85        6.43      1.26 o
   5  -9   4       20.35       18.17      3.15 o
  -8  -8   4       11.64        8.32      2.14 o
  -7  -8   4       21.57       17.69      2.29 o
  -6  -8   4        9.87       11.98      1.32 o
  -5  -8   4        9.38        8.19      1.10 o
  -4  -8   4        1.68        0.97      1.12 o
  -3  -8   4       30.74       27.68      1.36 o
  -2  -8   4       38.94       31.41      2.03 o
  -1  -8   4       56.33       45.86      1.73 o
   0  -8   4      116.96      125.41      2.28 o
   1  -8   4      144.38      153.00      2.63 o
   2  -8   4        3.34        2.93      0.74 o
   3  -8   4       82.95       88.64      2.29 o
   4  -8   4       20.46       21.60      1.78 o
   5  -8   4       23.07       23.82      3.91 o
   6  -8   4       32.41       25.75      2.05 o
  -8  -7   4        0.20       -0.17      1.87 o
  -7  -7   4        5.03        4.11      1.51 o
  -6  -7   4       32.94       33.27      1.81 o
  -5  -7   4       75.76       70.37      2.27 o
  -4  -7   4        0.89        0.72      1.04 o
  -3  -7   4        1.63        2.03      0.55 o
  -2  -7   4       96.47       77.12      1.95 o
  -1  -7   4       40.31       46.85      1.60 o
   0  -7   4      139.56      147.09      3.37 o
   1  -7   4      741.35      816.30      9.85 o
   2  -7   4      320.46      331.18      3.26 o
   3  -7   4       14.83       16.52      1.20 o
   4  -7   4        1.08        0.83      1.12 o
   5  -7   4       18.47       19.99      3.14 o
   6  -7   4        9.78       11.32      1.51 o
  -8  -6   4        0.19       -1.78      1.78 o
  -7  -6   4       10.33       10.49      1.33 o
  -6  -6   4        3.55        5.10      1.06 o
  -5  -6   4       40.42       38.05      1.69 o
  -4  -6   4       99.76       98.45      2.16 o
  -3  -6   4        0.54        0.62      0.44 o
  -2  -6   4        0.66        0.58      0.44 o
  -1  -6   4      147.19      142.41      5.07 o
   0  -6   4       64.88       72.05      1.85 o
   1  -6   4     1077.63     1167.63      6.09 o
   2  -6   4       13.92       15.95      1.00 o
   3  -6   4        3.17        3.01      0.82 o
   4  -6   4       50.50       40.34      2.01 o
   5  -6   4       43.76       44.14      2.20 o
   6  -6   4       31.66       33.14      3.30 o
   7  -6   4       10.21        8.84      1.65 o
  -8  -5   4        0.17       -1.98      1.98 o
  -7  -5   4       78.80       90.28     10.31 o
  -6  -5   4        0.01       -0.57      0.94 o
  -5  -5   4       60.85       58.65      2.89 o
  -4  -5   4       23.13       23.20      0.93 o
  -3  -5   4       74.69       70.80      2.48 o
  -2  -5   4       35.10       33.40      0.92 o
  -1  -5   4        0.03        0.58      0.47 o
   0  -5   4       29.00       36.11      1.32 o
   1  -5   4       14.39       16.96      0.83 o
   2  -5   4      242.57      257.71      3.01 o
   3  -5   4       10.32        8.27      0.84 o
   4  -5   4      408.13      416.88      5.93 o
   5  -5   4       15.11       16.71      1.50 o
   6  -5   4        2.25        3.48      1.20 o
   7  -5   4        5.48        6.78      1.32 o
  -8  -4   4        0.01       -0.80      2.14 o
  -7  -4   4       14.01       19.99      1.88 o
  -6  -4   4        0.79        0.37      0.85 o
  -5  -4   4       32.92       34.59      1.55 o
  -4  -4   4        1.29        1.08      0.44 o
  -3  -4   4      136.96      119.58      3.10 o
  -2  -4   4       11.16       10.01      0.45 o
  -1  -4   4       58.78       63.53      1.07 o
   0  -4   4        0.02        0.32      0.36 o
   1  -4   4       54.48       74.53      1.21 o
   2  -4   4      148.54      155.69      2.22 o
   3  -4   4        4.68        2.38      0.88 o
   4  -4   4       19.50       21.87      1.47 o
   5  -4   4      144.35      149.37      3.39 o
   6  -4   4        0.42        1.14      1.05 o
   7  -4   4        5.74        5.86      1.75 o
   8  -4   4       57.78       52.41      2.71 o
  -8  -3   4        7.24        9.16      2.32 o
  -7  -3   4        0.01        0.25      1.03 o
  -6  -3   4        1.41        0.11      0.88 o
  -5  -3   4        4.87        7.05      1.33 o
  -4  -3   4      165.45      152.87      3.67 o
  -3  -3   4       73.76       58.13      0.99 o
  -2  -3   4        0.20        0.32      0.18 o
  -1  -3   4      181.36      199.72      1.89 o
   0  -3   4      539.82      646.43      9.35 o
   1  -3   4       19.02       17.78      0.61 o
   2  -3   4       48.38       49.15      1.19 o
   3  -3   4      437.26      536.13      5.00 o
   4  -3   4       92.57      102.17      3.74 o
   5  -3   4      110.86      129.21      3.01 o
   6  -3   4        7.13        6.61      1.14 o
   7  -3   4        0.98        1.08      1.09 o
   8  -3   4        0.00        0.83      1.24 o
  -8  -2   4       39.52       46.39      3.56 o
  -7  -2   4       21.50       26.45      5.11 o
  -6  -2   4      124.57      122.57     19.80 o
  -5  -2   4       20.56       20.73      1.77 o
  -4  -2   4       11.07        8.48      0.63 o
  -3  -2   4      161.15      125.18      1.02 o
  -2  -2   4      298.32      255.44      2.84 o
  -1  -2   4       49.77       51.80      1.28 o
   0  -2   4      540.62      616.55      4.33 o
   1  -2   4       33.28       37.71      0.75 o
   2  -2   4      373.32      467.87      6.75 o
   3  -2   4     1160.10     1459.42     25.38 o
   4  -2   4       98.69      116.83      2.49 o
   5  -2   4       67.41       74.05      4.37 o
   6  -2   4      240.69      261.03      4.52 o
   7  -2   4       14.36       14.65      1.50 o
   8  -2   4       27.28       27.64      2.01 o
   9  -2   4        0.27       -0.25      1.29 o
  -8  -1   4      709.17      846.98     12.76 o
  -7  -1   4       83.74       93.07     15.62 o
  -6  -1   4       17.30       17.13      1.93 o
  -5  -1   4       40.75       27.13      1.60 o
  -4  -1   4       25.57       26.77      0.93 o
  -3  -1   4      112.21       93.67      5.59 o
  -2  -1   4       81.51       64.61      1.54 o
  -1  -1   4      246.77      239.13      3.55 o
   0  -1   4        3.75        4.72      0.25 o
   1  -1   4      463.77      539.20      3.63 o
   2  -1   4       95.72      116.25      2.48 o
   3  -1   4        0.10        0.44      0.59 o
   4  -1   4        3.46        5.11      0.80 o
   5  -1   4      155.81      169.01      3.12 o
   6  -1   4      858.71      949.34      8.01 o
   7  -1   4        3.48        4.46      1.20 o
   8  -1   4        0.03        1.73      1.14 o
   9  -1   4        4.66        4.23      1.01 o
  -8   0   4       41.91       47.26      3.39 o
  -7   0   4       24.78       22.76      2.60 o
  -6   0   4        2.72        3.48      0.91 o
  -5   0   4      276.19      221.14      9.49 o
  -4   0   4       58.14       45.83      2.12 o
  -3   0   4        0.48        0.65      0.13 o
  -2   0   4      468.08      424.60      3.58 o
  -1   0   4      115.13      102.71      1.11 o
   0   0   4     1083.16     1055.05      7.39 o
   1   0   4       80.92       82.20      1.04 o
   2   0   4        8.12        7.86      0.48 o
   3   0   4       26.93       26.27      0.84 o
   4   0   4        1.11        0.55      0.59 o
   5   0   4      140.97      163.11      2.97 o
   6   0   4      274.27      297.82      7.20 o
   7   0   4        0.07        0.26      0.90 o
   8   0   4        1.90        1.81      1.10 o
   9   0   4       29.05       22.16      1.50 o
  -8   1   4       16.21       15.64      2.30 o
  -7   1   4        6.98        4.53      0.97 o
  -6   1   4       65.59       56.36      8.48 o
  -5   1   4       45.87       37.33      3.79 o
  -4   1   4       49.02       49.31      1.62 o
  -3   1   4        3.54        3.03      0.23 o
  -2   1   4        1.31        1.50      0.20 o
  -1   1   4       17.67       16.41      0.61 o
   0   1   4     1615.80     1414.04      3.50 o
   1   1   4      510.11      509.22      3.59 o
   2   1   4      560.94      653.31      3.17 o
   3   1   4      713.45      790.88      3.92 o
   4   1   4       45.52       49.40      1.17 o
   5   1   4       21.60       23.33      1.28 o
   6   1   4       85.29       88.59      2.44 o
   7   1   4        0.44        0.11      0.96 o
   8   1   4        0.87        1.37      0.80 o
   9   1   4        1.37        0.07      0.92 o
  -8   2   4        1.41        2.71      1.38 o
  -7   2   4       74.72       71.83      7.60 o
  -6   2   4        0.63        0.32      0.78 o
  -5   2   4        2.11        1.18      0.74 o
  -4   2   4        3.78        3.97      0.58 o
  -3   2   4        7.92        8.95      0.41 o
  -2   2   4       65.36       63.49      1.08 o
  -1   2   4       30.17       25.88      0.39 o
   0   2   4      146.36      120.75      2.72 o
   1   2   4     1648.88     1557.55      8.07 o
   2   2   4      670.24      757.24      7.01 o
   3   2   4      313.77      341.91      5.02 o
   4   2   4       18.23       22.18      0.81 o
   5   2   4       28.36       40.85      1.52 o
   6   2   4        0.00       -0.91      0.91 o
   7   2   4      139.03      140.31      4.42 o
   8   2   4        1.59        2.68      0.79 o
   9   2   4       31.63       30.62      1.84 o
  -8   3   4        0.67        1.08      1.59 o
  -7   3   4       53.94       58.15      3.36 o
  -6   3   4       22.05       21.99      4.18 o
  -5   3   4       20.86       20.72      2.25 o
  -4   3   4     1496.26     1473.10     51.05 o
  -3   3   4        2.69        1.94      0.30 o
  -2   3   4      125.55      133.00      1.77 o
  -1   3   4        1.79        2.01      0.19 o
   0   3   4        3.84        4.19      0.18 o
   1   3   4       83.68       72.12      1.06 o
   2   3   4      129.81      120.35      1.67 o
   3   3   4      112.26      105.03      1.18 o
   4   3   4      270.98      311.01      6.74 o
   5   3   4       77.12       85.00      2.04 o
   6   3   4        5.15        2.63      0.67 o
   7   3   4       24.11       23.30      1.21 o
   8   3   4       55.82       53.90      2.20 o
   9   3   4       26.45       23.82      1.47 o
  -8   4   4        1.16        0.46      1.68 o
  -7   4   4       44.29       46.70      3.21 o
  -6   4   4       44.69       52.16      3.02 o
  -5   4   4        8.66        7.08      1.24 o
  -4   4   4      391.08      369.98      3.33 o
  -3   4   4      231.05      212.52      1.98 o
  -2   4   4      197.20      202.37      2.19 o
  -1   4   4      181.44      197.90      3.78 o
   0   4   4        3.20        3.59      0.19 o
   1   4   4       87.62       79.15      0.97 o
   2   4   4      957.49      955.58     41.54 o
   3   4   4       88.83       87.78      2.14 o
   4   4   4        7.28        7.87      0.39 o
   5   4   4       17.70       14.27      0.69 o
   6   4   4       17.77       16.52      0.94 o
   7   4   4       18.31       16.19      1.04 o
   8   4   4        0.02        0.64      0.77 o
   9   4   4       14.26       13.16      1.48 o
  -7   5   4       39.82       34.68      2.87 o
  -6   5   4        2.36        1.34      1.41 o
  -5   5   4       48.15       46.02      2.61 o
  -4   5   4      243.67      235.94      3.46 o
  -3   5   4       11.29       10.51      0.52 o
  -2   5   4       53.33       57.79      0.99 o
  -1   5   4       59.59       64.67      2.31 o
   0   5   4       57.23       59.29      1.44 o
   1   5   4       70.23       70.62      1.00 o
   2   5   4        4.61        6.15      0.37 o
   3   5   4       83.86       78.12      2.19 o
   4   5   4       25.08       16.95      1.26 o
   5   5   4      482.47      475.99      4.52 o
   6   5   4        1.37        1.83      0.58 o
   7   5   4       45.05       47.76      2.73 o
   8   5   4       28.48       27.57      1.66 o
   9   5   4        0.19       -1.04      1.10 o
  -7   6   4        0.00        0.85      1.46 o
  -6   6   4        4.40        3.16      1.49 o
  -5   6   4        0.20        0.07      1.21 o
  -4   6   4      134.71      125.90      3.62 o
  -3   6   4      147.12      132.28      1.72 o
  -2   6   4       36.27       42.44      1.61 o
  -1   6   4       22.20       32.09      1.09 o
   0   6   4       25.13       31.32      0.95 o
   1   6   4        0.86        1.42      0.17 o
   2   6   4      309.44      292.85      3.38 o
   3   6   4      297.28      285.44      4.66 o
   4   6   4       24.59       21.69      1.10 o
   5   6   4      128.35      126.56      3.79 o
   6   6   4        0.16        0.32      0.81 o
   7   6   4       10.59       10.08      1.19 o
   8   6   4       22.57       22.11      1.57 o
   9   6   4       12.21       11.03      1.35 o
  -7   7   4       11.33       11.72      2.19 o
  -6   7   4       13.15       16.17      2.12 o
  -5   7   4       25.26       26.18      2.33 o
  -4   7   4        6.49        5.95      0.64 o
  -3   7   4       52.93       61.75      1.32 o
  -2   7   4       35.92       30.47      2.02 o
  -1   7   4       37.84       40.43      1.32 o
   0   7   4      630.90      642.12     22.37 o
   1   7   4       14.76       13.34      0.60 o
   2   7   4        1.88        1.03      0.39 o
   3   7   4      235.04      234.48      9.68 o
   4   7   4        3.15        2.71      0.61 o
   5   7   4      547.00      534.05      6.41 o
   6   7   4      659.64      678.50      6.00 o
   7   7   4       56.56       62.95      2.34 o
   8   7   4        0.69        0.64      0.83 o
   9   7   4        0.00       -1.30      1.30 o
  -7   8   4       26.46       25.44      2.85 o
  -6   8   4       21.46       18.89      2.29 o
  -5   8   4      342.30      357.83      7.72 o
  -4   8   4       21.31       24.12      1.17 o
  -3   8   4        2.19        2.43      0.57 o
  -2   8   4        0.15        0.07      0.68 o
  -1   8   4        1.44        1.67      0.64 o
   0   8   4       29.51       26.70      2.02 o
   1   8   4        2.31        2.08      0.58 o
   2   8   4        9.06       10.73      0.79 o
   3   8   4        4.74        2.79      0.60 o
   4   8   4        6.72        6.89      0.80 o
   5   8   4      190.21      192.34      4.06 o
   6   8   4      540.47      568.15      5.66 o
   7   8   4       14.48       15.01      1.28 o
   8   8   4        9.49       11.46      1.23 o
   9   8   4       31.73       31.90      1.91 o
  -6   9   4        2.84        5.47      1.71 o
  -5   9   4      144.50      140.15      5.15 o
  -4   9   4        8.60        9.32      0.91 o
  -3   9   4        2.03        1.79      0.61 o
  -2   9   4      307.72      278.09      4.11 o
  -1   9   4        0.95        0.65      0.68 o
   0   9   4      146.56      148.56     13.09 o
   1   9   4      115.34      111.32      2.19 o
   2   9   4        0.01       -0.05      0.63 o
   3   9   4       31.54       30.45      1.23 o
   4   9   4        0.67        0.13      0.68 o
   5   9   4        4.02        3.04      0.83 o
   6   9   4        0.18        0.15      0.82 o
   7   9   4        0.79        0.79      0.85 o
   8   9   4       17.91       17.17      2.21 o
   9   9   4       81.88       76.46      4.06 o
  -6  10   4        0.79       -0.62      1.95 o
  -5  10   4        5.53        2.50      1.60 o
  -4  10   4        3.28        3.03      0.80 o
  -3  10   4       40.69       33.98      1.27 o
  -2  10   4       22.95       19.61      2.26 o
  -1  10   4       10.02        9.49      1.03 o
   0  10   4      149.16      154.44      2.89 o
   1  10   4      123.59      121.72      2.47 o
   2  10   4        8.41        7.69      0.89 o
   3  10   4        1.62        0.78      0.63 o
   4  10   4      106.31       88.39      2.18 o
   5  10   4        1.96        2.30      0.91 o
   6  10   4        1.04        1.21      0.89 o
   7  10   4        6.48        8.73      1.18 o
   8  10   4        1.82        1.44      1.01 o
  -4  11   4       83.28       81.66      3.18 o
  -3  11   4       22.23       18.91      1.11 o
  -2  11   4        1.82        2.68      0.97 o
  -1  11   4        0.15        0.43      0.87 o
   0  11   4       51.96       51.90      2.26 o
   1  11   4      225.57      234.48      6.27 o
   2  11   4       28.49       26.13      1.35 o
   3  11   4       38.39       39.13      1.62 o
   4  11   4        5.42        3.27      0.86 o
   5  11   4       22.51       26.78      2.50 o
   6  11   4        0.76        1.03      0.84 o
   7  11   4        8.35       11.22      1.26 o
   8  11   4       24.13       25.49      1.80 o
  -4  12   4       37.10       35.34      2.28 o
  -3  12   4        4.48        3.27      0.84 o
  -2  12   4        7.31        6.87      1.17 o
  -1  12   4      175.25      202.80      3.97 o
   0  12   4        8.79        8.70      1.05 o
   1  12   4        3.87        3.97      0.85 o
   2  12   4       22.85       22.29      1.35 o
   3  12   4        2.06        2.41      0.90 o
   4  12   4        6.46        5.90      0.94 o
   5  12   4        5.18        3.35      0.95 o
   6  12   4        6.47        7.14      1.23 o
   7  12   4       38.20       42.02      2.06 o
  -3  13   4      450.33      446.92      5.01 o
  -2  13   4        3.47        3.77      0.93 o
  -1  13   4        5.03        4.44      1.25 o
   0  13   4        0.47        1.34      0.94 o
   1  13   4        7.85        8.69      1.13 o
   2  13   4       71.11       78.78      2.42 o
   3  13   4        0.77        0.11      0.85 o
   4  13   4       47.42       51.41      2.10 o
   5  13   4       14.23       14.55      1.39 o
   6  13   4        0.08       -0.99      0.99 o
  -2  14   4        0.08       -1.06      1.06 o
  -1  14   4        7.46        7.60      1.33 o
   0  14   4       58.90       61.88      2.47 o
   1  14   4        9.07        9.03      1.23 o
   2  14   4        8.50        7.99      1.21 o
   3  14   4       11.80       13.29      1.34 o
   4  14   4        7.63       10.35      1.28 o
   5  14   4        7.62        8.24      1.76 o
   0  15   4        3.28        3.49      1.10 o
   1  15   4        0.72        0.57      1.03 o
   2  15   4        3.99        3.16      1.03 o
   3  15   4        2.34        2.23      1.15 o
   4  15   4       32.16       30.88      2.99 o
  -1 -13   5        0.12        0.11      1.16 o
   0 -13   5        3.56        2.92      1.44 o
  -2 -12   5        1.05        0.40      1.67 o
  -1 -12   5        0.93        1.11      0.96 o
   0 -12   5        2.27        3.16      1.03 o
   1 -12   5       40.04       36.71      1.63 o
   2 -12   5       18.01       16.80      1.55 o
  -2 -11   5       47.87       45.27      2.15 o
  -1 -11   5        6.20        4.95      0.91 o
   0 -11   5       11.01       14.60      1.28 o
   1 -11   5       17.40       16.09      1.20 o
   2 -11   5        8.10        8.07      1.21 o
   3 -11   5        0.08       -0.12      1.17 o
  -6 -10   5       31.07       33.87      2.67 o
  -2 -10   5       11.19       10.36      1.34 o
  -1 -10   5       27.25       24.99      1.38 o
   0 -10   5       54.73       59.44      2.07 o
   1 -10   5        4.07        3.96      0.84 o
   2 -10   5       31.27       30.83      1.61 o
   3 -10   5      126.72      127.77      3.07 o
   4 -10   5        0.45        1.30      1.39 o
  -7  -9   5       15.51       15.77      2.14 o
  -6  -9   5        4.44        4.93      1.62 o
  -5  -9   5        1.97        1.38      0.93 o
  -2  -9   5       19.86       17.42      1.36 o
  -1  -9   5      127.81      138.12      2.56 o
   0  -9   5       12.47       12.68      1.10 o
   1  -9   5        3.47        2.90      0.78 o
   2  -9   5        1.54        1.87      0.89 o
   3  -9   5        0.28        0.75      0.96 o
   4  -9   5       24.29       24.38      2.06 o
   5  -9   5       71.61       70.09      3.12 o
  -7  -8   5        1.91        0.73      1.72 o
  -6  -8   5        2.81        4.55      1.48 o
  -5  -8   5       83.75       91.80      2.79 o
  -4  -8   5       18.03       20.57      1.94 o
  -2  -8   5       12.09       11.28      1.05 o
  -1  -8   5        3.65        3.66      0.89 o
   0  -8   5      103.25      109.56      2.21 o
   1  -8   5        3.50        5.81      0.91 o
   2  -8   5        5.26        4.74      0.92 o
   3  -8   5        0.02        0.62      0.88 o
   4  -8   5       70.86       75.98      2.93 o
   5  -8   5        0.20        1.03      1.30 o
   6  -8   5      148.11      133.65      4.20 o
  -7  -7   5       27.39       30.38      2.75 o
  -6  -7   5        0.16       -0.17      1.03 o
  -5  -7   5       47.44       52.28      2.15 o
  -4  -7   5        8.61        7.83      1.42 o
  -3  -7   5        0.39       -0.28      0.99 o
  -2  -7   5        7.88        6.56      0.78 o
  -1  -7   5       31.49       30.76      1.39 o
   0  -7   5       46.57       47.26      1.43 o
   1  -7   5        0.20       -0.09      0.72 o
   2  -7   5      250.91      255.88      4.21 o
   3  -7   5       37.83       38.66      1.71 o
   4  -7   5       39.59       36.11      2.08 o
   5  -7   5        2.61        3.81      1.23 o
   6  -7   5       12.08       12.17      1.68 o
  -8  -6   5        7.91       10.72      2.14 o
  -7  -6   5       35.67       39.34      3.04 o
  -6  -6   5        0.43       -0.14      0.98 o
  -5  -6   5       15.04       18.42      1.41 o
  -4  -6   5       90.74       93.68      3.33 o
  -3  -6   5        2.01        0.78      0.97 o
  -2  -6   5       70.34       58.56      1.60 o
  -1  -6   5       14.69       11.54      0.69 o
   0  -6   5       27.91       27.58      1.05 o
   1  -6   5       15.86       13.24      0.82 o
   2  -6   5      378.52      399.48      3.98 o
   3  -6   5       30.21       30.87      1.38 o
   4  -6   5       10.45        9.98      1.35 o
   5  -6   5       21.37       15.56      1.59 o
   6  -6   5        3.56        2.49      1.25 o
   7  -6   5        0.52        1.66      2.55 o
  -8  -5   5        1.20        0.59      1.99 o
  -7  -5   5        5.04        6.53      1.89 o
  -6  -5   5      134.08      152.62      7.14 o
  -5  -5   5       47.94       57.40      2.08 o
  -4  -5   5      515.56      508.56      5.79 o
  -3  -5   5        1.60        0.92      0.92 o
  -2  -5   5      115.72      113.94      1.67 o
  -1  -5   5        0.30       -0.06      0.36 o
   0  -5   5        4.01        2.44      0.50 o
   1  -5   5        3.09        4.06      0.55 o
   2  -5   5      183.72      200.11      2.69 o
   3  -5   5       30.42       28.88      1.31 o
   4  -5   5       94.69       92.64      2.78 o
   5  -5   5       38.48       33.82      1.93 o
   6  -5   5        0.03       -0.16      1.17 o
   7  -5   5       30.66       28.94      4.86 o
  -8  -4   5        5.46        6.09      2.09 o
  -7  -4   5        4.92        9.09      1.35 o
  -6  -4   5      120.10      143.92     10.52 o
  -5  -4   5        0.19        0.47      0.81 o
  -4  -4   5       81.64       87.95      8.45 o
  -3  -4   5      882.27      796.24      8.05 o
  -2  -4   5      202.09      189.39      2.81 o
  -1  -4   5       12.24       14.67      0.45 o
   0  -4   5       28.23       29.64      0.78 o
   1  -4   5       58.04       65.67      1.37 o
   2  -4   5       79.45       94.81      1.77 o
   3  -4   5       58.86       61.94      2.01 o
   4  -4   5       10.19       13.52      1.32 o
   5  -4   5      255.20      267.10      4.55 o
   6  -4   5        9.84        9.55      1.34 o
   7  -4   5       14.47       16.81      1.72 o
   8  -4   5       95.12       87.18      3.46 o
  -8  -3   5       41.38       48.34      3.64 o
  -7  -3   5       12.62       12.85      2.78 o
  -6  -3   5        7.09        5.93      1.12 o
  -5  -3   5        7.60       10.34      1.10 o
  -4  -3   5      228.52      221.40      8.47 o
  -3  -3   5     1128.32      872.29      4.52 o
  -2  -3   5       18.02       11.75      0.39 o
  -1  -3   5       20.83       16.71      0.49 o
   0  -3   5       98.08      119.37      1.34 o
   1  -3   5       43.71       42.43      0.92 o
   2  -3   5       30.66       35.74      1.33 o
   3  -3   5      182.05      207.07      3.28 o
   4  -3   5       45.48       54.83      1.98 o
   5  -3   5       85.19       86.23      2.61 o
   6  -3   5       18.35       19.04      1.62 o
   7  -3   5       56.78       66.55      2.73 o
   8  -3   5        0.13       -1.28      1.28 o
  -8  -2   5       38.52       43.22      3.55 o
  -7  -2   5        0.23        0.08      1.05 o
  -6  -2   5       11.64       11.44      1.21 o
  -5  -2   5        3.52        2.16      0.82 o
  -4  -2   5       47.98       49.52      1.70 o
  -3  -2   5        2.79        5.06      0.41 o
  -2  -2   5      172.95      142.63      2.03 o
  -1  -2   5       24.80       26.06      0.45 o
   0  -2   5      884.64      992.77      8.11 o
   1  -2   5        0.05        0.40      0.32 o
   2  -2   5      103.85      130.88      1.84 o
   3  -2   5        0.04        0.04      0.67 o
   4  -2   5      103.18      121.48      2.64 o
   5  -2   5      110.54      119.65      9.32 o
   6  -2   5      100.89      103.97      2.94 o
   7  -2   5        7.18        7.36      1.35 o
   8  -2   5       26.46       23.25      1.89 o
  -8  -1   5       12.17       18.67      2.84 o
  -7  -1   5       31.45       30.39      3.34 o
  -6  -1   5       13.78        9.46      1.17 o
  -5  -1   5      105.60       95.54     11.85 o
  -4  -1   5       32.05       34.39      3.15 o
  -3  -1   5       21.63       16.85      0.57 o
  -2  -1   5       28.63       27.30      1.03 o
  -1  -1   5      125.06      121.78      1.81 o
   0  -1   5      502.23      546.96      3.92 o
   1  -1   5       52.51       55.85      1.04 o
   2  -1   5       17.63       18.66      0.74 o
   3  -1   5       83.31      100.96      1.69 o
   4  -1   5        0.07       -0.15      0.75 o
   5  -1   5      186.12      203.38      3.50 o
   6  -1   5       94.80      109.23      2.93 o
   7  -1   5      234.39      262.70      4.79 o
   8  -1   5        0.30        1.65      1.07 o
   9  -1   5        2.59        2.80      1.98 o
  -8   0   5       63.02       66.00      3.99 o
  -7   0   5        2.86        1.48      1.07 o
  -6   0   5       15.92       11.66      1.24 o
  -5   0   5       79.47       65.14      6.81 o
  -4   0   5       81.83       66.12      1.83 o
  -3   0   5       15.99       16.20      0.84 o
  -2   0   5      284.41      270.06      4.80 o
  -1   0   5       20.26       19.02      0.87 o
   0   0   5      671.86      677.40      3.88 o
   1   0   5      502.15      590.64      3.28 o
   2   0   5        7.13        7.51      0.52 o
   3   0   5        9.86        9.73      0.65 o
   4   0   5       85.42      106.06      1.81 o
   5   0   5      196.50      214.27      4.14 o
   6   0   5      429.26      475.49      6.10 o
   7   0   5        0.09       -0.05      1.07 o
   8   0   5       13.92       13.31      1.46 o
   9   0   5        3.35        1.92      0.99 o
  -8   1   5       21.34       20.56      2.61 o
  -7   1   5        7.16        5.45      1.04 o
  -6   1   5        8.54        5.19      1.72 o
  -5   1   5      189.72      158.63     12.92 o
  -4   1   5        0.53        0.29      0.61 o
  -3   1   5        3.22        4.22      0.57 o
  -2   1   5      618.40      595.16      7.26 o
  -1   1   5       36.06       38.28      2.09 o
   0   1   5      727.12      644.29     11.62 o
   1   1   5      219.29      226.89      4.62 o
   2   1   5      203.31      221.15      4.07 o
   3   1   5       17.05       18.08      0.74 o
   4   1   5        6.64        7.43      0.65 o
   5   1   5       27.05       26.83      2.22 o
   6   1   5       28.82       25.48      1.72 o
   7   1   5       82.46       90.58      3.94 o
   8   1   5        5.34        6.49      1.25 o
   9   1   5      145.57      139.07      4.00 o
  -8   2   5        9.65        6.14      1.96 o
  -7   2   5       63.22       55.45      7.40 o
  -6   2   5        0.47        0.50      0.82 o
  -5   2   5        8.66        9.87      1.07 o
  -4   2   5       50.77       44.12      3.42 o
  -3   2   5        0.31        0.71      0.40 o
  -2   2   5      331.48      323.84      6.95 o
  -1   2   5       12.37       11.71      0.49 o
   0   2   5      171.10      147.19      2.59 o
   1   2   5      121.94      135.51      2.01 o
   2   2   5       32.55       32.81      0.82 o
   3   2   5        7.87        8.22      0.56 o
   4   2   5        6.87        8.95      0.65 o
   5   2   5       22.36       23.65      1.69 o
   6   2   5        3.09        1.28      0.93 o
   7   2   5      143.19      152.59      3.42 o
   8   2   5       27.35       27.81      1.46 o
   9   2   5       40.25       41.20      2.61 o
  -8   3   5        1.28        2.75      1.62 o
  -7   3   5       22.15       24.62      2.42 o
  -6   3   5       40.20       35.91      3.74 o
  -5   3   5      146.13      125.83     11.33 o
  -4   3   5        0.18        0.61      0.72 o
  -3   3   5        5.44        6.18      0.52 o
  -2   3   5        2.67        4.55      0.21 o
  -1   3   5        0.37        0.25      0.15 o
   0   3   5        7.39        8.57      0.25 o
   1   3   5     1328.39     1189.98      7.12 o
   2   3   5       18.74       22.33      0.69 o
   3   3   5       29.52       33.46      0.76 o
   4   3   5       18.37       19.98      0.80 o
   5   3   5       43.95       49.94      2.04 o
   6   3   5        0.04        0.74      0.79 o
   7   3   5        0.19       -0.62      0.74 o
   8   3   5       41.89       39.56      1.92 o
   9   3   5       26.48       25.29      1.90 o
  -7   4   5       11.00       13.68      2.09 o
  -6   4   5      100.83       99.21      5.92 o
  -5   4   5       60.72       64.79      5.13 o
  -4   4   5        0.14        0.18      0.67 o
  -3   4   5      113.86      103.38      1.87 o
  -2   4   5        0.35        0.77      0.22 o
  -1   4   5      479.93      485.75      8.00 o
   0   4   5       25.65       20.01      0.64 o
   1   4   5      262.90      237.87      2.85 o
   2   4   5     1177.15     1122.06      9.49 o
   3   4   5        5.21        6.82      0.42 o
   4   4   5       77.63       72.70      1.14 o
   5   4   5       84.05       87.08      2.32 o
   6   4   5       12.06       12.48      0.88 o
   7   4   5       81.32       85.86      2.52 o
   8   4   5      155.95      154.79      6.82 o
   9   4   5       19.76       16.71      1.58 o
  -7   5   5        0.07        0.59      1.55 o
  -6   5   5        0.62        0.82      1.61 o
  -5   5   5        0.00        0.51      1.27 o
  -4   5   5      136.72      126.80      2.65 o
  -3   5   5     2283.23     2057.45     20.33 o
  -2   5   5      135.03      125.46      1.43 o
  -1   5   5       58.85       66.98      1.13 o
   0   5   5       16.05       20.12      0.93 o
   1   5   5       12.08       13.49      0.50 o
   2   5   5       29.54       29.47      1.17 o
   3   5   5        6.80        3.97      0.28 o
   4   5   5      251.58      217.46     12.74 o
   5   5   5       27.29       21.64      0.85 o
   6   5   5        1.56        1.42      0.82 o
   7   5   5       13.10       12.87      1.23 o
   8   5   5       11.35        7.12      1.21 o
   9   5   5        0.10       -0.31      1.06 o
  -7   6   5        0.07        0.43      1.54 o
  -6   6   5        0.43        0.62      1.47 o
  -5   6   5        1.96        2.25      1.25 o
  -4   6   5       92.85       84.24      3.21 o
  -3   6   5      528.17      465.32      2.76 o
  -2   6   5        3.85        4.12      0.49 o
  -1   6   5       21.09       22.75      0.98 o
   0   6   5      786.51      802.07      7.87 o
   1   6   5       37.10       41.14      0.88 o
   2   6   5       18.35       18.33      1.31 o
   3   6   5      269.16      268.85      3.24 o
   4   6   5       88.25       82.71      2.61 o
   5   6   5       75.16       74.61      3.57 o
   6   6   5        0.51        1.21      0.81 o
   7   6   5        2.65        1.62      0.87 o
   8   6   5        0.98        0.92      1.02 o
   9   6   5        0.00       -0.06      1.12 o
  -7   7   5        0.01        1.04      1.85 o
  -6   7   5       40.44       34.74      2.78 o
  -5   7   5        7.83        7.42      1.59 o
  -4   7   5        1.20        2.20      1.12 o
  -3   7   5       60.41       48.83      1.03 o
  -2   7   5        6.67        6.27      0.58 o
  -1   7   5       51.92       59.18      2.47 o
   0   7   5      356.67      388.13      3.58 o
   1   7   5        9.31        8.20      0.51 o
   2   7   5        1.90        2.28      0.38 o
   3   7   5       76.51       81.05      1.72 o
   4   7   5       67.72       62.48      1.26 o
   5   7   5       43.94       41.83      1.55 o
   6   7   5      113.75      108.56      3.85 o
   7   7   5        4.00        3.46      0.97 o
   8   7   5       46.80       49.30      2.13 o
   9   7   5        0.56        0.91      1.05 o
  -6   8   5       42.48       40.28      3.05 o
  -5   8   5       60.35       58.08      3.24 o
  -4   8   5        0.70        0.43      1.14 o
  -3   8   5       13.70        9.74      0.61 o
  -2   8   5       47.95       38.92      1.52 o
  -1   8   5        5.53        5.79      0.75 o
   0   8   5        0.41        0.39      0.56 o
   1   8   5       32.52       34.14      0.97 o
   2   8   5       38.49       35.77      0.95 o
   3   8   5       86.92       79.67      2.00 o
   4   8   5       15.48       13.56      0.95 o
   5   8   5       23.42       23.87      1.25 o
   6   8   5        2.18        3.29      0.90 o
   7   8   5       88.53       96.96      2.83 o
   8   8   5       17.53       17.11      1.44 o
   9   8   5        1.00        0.83      1.10 o
  -6   9   5        1.67        1.93      1.68 o
  -5   9   5        0.03        0.39      1.32 o
  -4   9   5       30.46       24.82      2.19 o
  -3   9   5       13.10        9.49      0.66 o
  -2   9   5       41.27       42.82      1.72 o
  -1   9   5      122.95      127.41      3.11 o
   0   9   5        4.90        5.48      0.78 o
   1   9   5     1040.40     1072.31     16.73 o
   2   9   5       31.06       31.85      1.43 o
   3   9   5       53.04       42.57      1.47 o
   4   9   5        0.52        0.61      0.65 o
   5   9   5       14.01       13.84      2.29 o
   6   9   5        0.16        0.24      0.85 o
   7   9   5       11.21       11.58      1.24 o
   8   9   5        7.00        7.66      1.17 o
  -3  10   5       10.49       12.05      0.88 o
  -2  10   5       66.38       61.35      2.16 o
  -1  10   5       52.13       48.66      1.83 o
   0  10   5        0.00        0.13      0.70 o
   1  10   5      132.05      134.23      2.58 o
   2  10   5      268.25      281.10      6.38 o
   3  10   5       14.00       10.53      0.94 o
   4  10   5       42.63       35.46      1.51 o
   5  10   5       10.11        9.56      1.06 o
   6  10   5       53.88       63.76      2.20 o
   7  10   5       32.93       34.64      1.79 o
   8  10   5        0.16        0.17      0.99 o
  -3  11   5       14.51       16.09      1.02 o
  -2  11   5       71.00       70.79      3.74 o
  -1  11   5        0.01        0.18      0.81 o
   0  11   5       78.06       87.70      3.41 o
   1  11   5      173.05      188.45      4.31 o
   2  11   5       90.74       98.26      2.83 o
   3  11   5       46.09       43.53      1.67 o
   4  11   5        5.67        5.56      0.93 o
   5  11   5       20.44       21.54      1.38 o
   6  11   5        7.41       10.72      1.26 o
   7  11   5        2.41        1.80      0.97 o
   8  11   5        1.11        2.97      1.09 o
  -3  12   5        0.41       -0.38      0.82 o
  -2  12   5        4.01        3.40      1.10 o
  -1  12   5        0.20        2.01      0.94 o
   0  12   5        7.02        7.22      1.13 o
   1  12   5       39.93       40.80      1.75 o
   2  12   5       37.31       37.01      1.64 o
   3  12   5        6.69        6.47      1.00 o
   4  12   5        0.09       -0.28      0.82 o
   5  12   5        6.62        9.08      1.12 o
   6  12   5        0.04       -0.01      0.92 o
   7  12   5       13.19       15.51      2.25 o
  -3  13   5       26.62       25.26      1.41 o
  -2  13   5        9.25       11.25      1.17 o
  -1  13   5        9.47       13.10      1.38 o
   0  13   5       40.82       46.62      2.07 o
   1  13   5        0.61        2.28      1.70 o
   2  13   5       68.86       68.25      2.23 o
   3  13   5        0.06        0.82      0.91 o
   4  13   5        0.04       -0.17      0.94 o
   5  13   5      103.79      118.22      5.42 o
   6  13   5        3.06        4.41      1.06 o
  -2  14   5       17.22       14.37      1.39 o
  -1  14   5       75.94       76.97      2.85 o
   0  14   5       79.63       85.56      2.85 o
   1  14   5        1.76        3.37      1.02 o
   2  14   5        4.35        5.07      1.10 o
   3  14   5        0.98        3.66      2.25 o
   4  14   5        8.71        8.51      1.30 o
   5  14   5        4.56        7.43      1.19 o
  -1  15   5        8.43        5.47      1.90 o
   0  15   5      104.52      104.26      4.41 o
   1  15   5        2.38        2.86      1.67 o
   2  15   5        0.37       -0.78      0.98 o
   3  15   5       84.53       89.36      5.26 o
   4  15   5        6.54        6.96      1.14 o
   0 -12   6        0.78       -0.40      0.95 o
   1 -12   6       22.27       20.26      1.56 o
  -1 -11   6        0.03        0.04      0.94 o
   0 -11   6        0.03        0.76      1.11 o
   1 -11   6        3.02        3.26      0.99 o
   2 -11   6        6.52        4.18      1.11 o
  -1 -10   6        5.51        4.05      0.93 o
   0 -10   6      239.39      239.29      3.99 o
   1 -10   6        6.66        6.52      1.09 o
   2 -10   6       19.79       14.96      1.36 o
   3 -10   6        2.29        2.42      1.26 o
  -6  -9   6        0.59        0.50      1.48 o
  -5  -9   6       12.56       11.81      1.76 o
  -1  -9   6       10.56       10.19      1.13 o
   0  -9   6       31.86       27.94      1.40 o
   1  -9   6        8.93        9.98      1.10 o
   2  -9   6       10.99        9.83      1.16 o
   3  -9   6        3.52        2.45      1.04 o
   4  -9   6       64.88       59.72      4.62 o
  -7  -8   6        9.40       11.24      2.17 o
  -6  -8   6        5.43        6.70      1.78 o
  -5  -8   6        1.31        1.74      1.08 o
  -4  -8   6       71.75       85.22      3.58 o
  -1  -8   6       87.00       76.58      1.86 o
   0  -8   6       76.97       76.49      2.42 o
   1  -8   6       22.86       22.08      1.35 o
   2  -8   6        2.18        1.32      0.87 o
   3  -8   6        1.12        2.07      0.97 o
   4  -8   6        6.06        5.26      2.02 o
   5  -8   6       51.67       48.56      2.65 o
  -7  -7   6        5.85        6.83      1.96 o
  -6  -7   6       25.97       27.64      2.73 o
  -5  -7   6      140.48      151.09      6.92 o
  -4  -7   6       62.05       62.91      3.00 o
  -3  -7   6        1.19        1.14      1.15 o
  -1  -7   6      218.29      183.07      3.48 o
   0  -7   6      104.99      100.83      2.05 o
   1  -7   6       33.16       30.54      1.33 o
   2  -7   6      140.64      150.11      3.99 o
   3  -7   6        2.63        2.20      0.86 o
   4  -7   6        1.93        1.31      1.23 o
   5  -7   6        0.36        0.83      1.38 o
   6  -7   6       13.96       13.81      1.82 o
  -7  -6   6       25.08       25.69      2.89 o
  -6  -6   6       40.73       42.95      2.22 o
  -5  -6   6       28.32       22.74      1.88 o
  -4  -6   6        0.83        0.51      1.28 o
  -3  -6   6        6.23        5.07      1.25 o
  -1  -6   6       21.67       13.96      0.81 o
   0  -6   6       20.69       19.82      0.99 o
   1  -6   6       52.72       54.07      1.54 o
   2  -6   6      222.58      239.63      3.35 o
   3  -6   6        0.88        0.21      1.13 o
   4  -6   6       11.70       12.04      1.53 o
   5  -6   6        0.05       -0.01      1.22 o
   6  -6   6        6.87        6.71      1.42 o
  -7  -5   6        1.72        1.35      1.68 o
  -6  -5   6        2.95        3.96      1.08 o
  -5  -5   6      104.49      120.51      4.54 o
  -4  -5   6       16.05       16.63      1.29 o
  -3  -5   6      152.33      140.21      3.82 o
  -2  -5   6        0.30        0.53      0.57 o
  -1  -5   6        1.80        0.88      0.33 o
   0  -5   6        6.43        4.57      0.68 o
   1  -5   6      132.30      138.46      2.17 o
   2  -5   6      349.61      381.61      5.49 o
   3  -5   6       14.47       15.58      1.37 o
   4  -5   6       25.43       27.28      1.79 o
   5  -5   6        0.46        2.13      1.24 o
   6  -5   6        7.85        6.19      1.81 o
   7  -5   6        6.02        5.32      1.42 o
  -7  -4   6        4.98        5.93      2.03 o
  -6  -4   6       18.53       17.89      1.56 o
  -5  -4   6        6.86        6.08      1.07 o
  -4  -4   6        0.38        0.81      0.74 o
  -3  -4   6       11.07       10.58      1.43 o
  -2  -4   6       13.87       10.64      0.65 o
  -1  -4   6      264.10      249.83      2.63 o
   0  -4   6        9.83       14.61      0.57 o
   1  -4   6      159.96      165.70      1.93 o
   2  -4   6      168.17      191.67      2.59 o
   3  -4   6       58.89       64.57      3.42 o
   4  -4   6      121.23      143.38      3.27 o
   5  -4   6        1.44        2.85      1.12 o
   6  -4   6        0.26        0.89      1.14 o
   7  -4   6       22.87       24.12      1.94 o
  -8  -3   6        0.02       -0.18      1.96 o
  -7  -3   6        0.43       -0.64      1.93 o
  -6  -3   6        0.31        0.89      1.05 o
  -5  -3   6       12.64       16.65      2.93 o
  -4  -3   6       56.97       55.91      3.65 o
  -3  -3   6      612.52      532.94     52.85 o
  -2  -3   6      123.78      107.06      2.17 o
  -1  -3   6       12.93       11.80      0.45 o
   0  -3   6        0.82        0.69      0.34 o
   1  -3   6        3.61        3.91      0.46 o
   2  -3   6        0.04        0.84      0.59 o
   3  -3   6      137.37      155.61      2.98 o
   4  -3   6      207.55      216.09      3.76 o
   5  -3   6        1.01        1.34      1.08 o
   6  -3   6        5.98        6.00      1.39 o
   7  -3   6        0.69        0.26      1.21 o
   8  -3   6        0.13        0.42      1.41 o
  -8  -2   6      130.66      150.99      6.05 o
  -7  -2   6       17.22       21.94      2.76 o
  -6  -2   6       18.56       20.40      2.80 o
  -5  -2   6       16.84       21.56      2.63 o
  -4  -2   6        7.41        6.21      0.91 o
  -3  -2   6      626.67      546.98     22.12 o
  -2  -2   6       35.79       34.57      0.91 o
  -1  -2   6      112.10      117.28      3.11 o
   0  -2   6      277.73      322.82      2.09 o
   1  -2   6       60.05       69.51      1.90 o
   2  -2   6       20.30       22.96      0.93 o
   3  -2   6        1.90        1.06      0.61 o
   4  -2   6       53.35       62.13      2.06 o
   5  -2   6       38.79       40.51      1.89 o
   6  -2   6       23.50       24.30      1.72 o
   7  -2   6       18.39       18.14      1.74 o
   8  -2   6        0.05       -1.17      1.36 o
  -8  -1   6       32.04       35.07      3.36 o
  -7  -1   6        0.38        0.72      1.76 o
  -6  -1   6       37.24       32.97      2.14 o
  -5  -1   6        5.46        4.66      0.93 o
  -4  -1   6        0.04        0.18      0.49 o
  -3  -1   6       37.32       35.37      1.08 o
  -2  -1   6      342.60      311.47      3.06 o
  -1  -1   6        3.61        3.08      0.24 o
   0  -1   6      558.94      560.61      3.69 o
   1  -1   6       31.58       32.69      0.79 o
   2  -1   6        0.35        0.07      0.41 o
   3  -1   6       77.81       93.50      1.71 o
   4  -1   6       22.07       23.85      1.33 o
   5  -1   6        5.81        5.62      1.06 o
   6  -1   6       12.54       12.22      2.63 o
   7  -1   6        2.21        2.07      1.25 o
   8  -1   6       15.04       16.05      1.71 o
  -8   0   6       57.51       64.19      4.05 o
  -7   0   6        3.07        3.10      1.67 o
  -6   0   6       25.31       27.23      3.65 o
  -5   0   6        0.22        0.57      0.82 o
  -4   0   6        0.14        0.43      0.49 o
  -3   0   6       83.73       76.40      1.70 o
  -2   0   6        3.63        5.14      0.46 o
  -1   0   6       21.28       24.46      0.73 o
   0   0   6       67.66       60.43      1.10 o
   1   0   6     1005.71     1089.24     10.80 o
   2   0   6       20.72       26.74      0.86 o
   3   0   6      323.03      380.63      3.93 o
   4   0   6      109.59      116.10      2.97 o
   5   0   6       20.52       20.94      1.38 o
   6   0   6       12.06       10.72      2.43 o
   7   0   6      130.39      147.59      3.66 o
   8   0   6        3.39        4.70      1.33 o
   9   0   6        0.90        1.84      1.78 o
  -8   1   6       33.78       35.55      3.24 o
  -7   1   6       30.82       38.49      3.08 o
  -6   1   6        5.40        7.56      1.21 o
  -5   1   6        1.04        1.32      0.82 o
  -4   1   6       53.97       46.40      5.03 o
  -3   1   6        0.46        1.00      0.45 o
  -2   1   6       44.04       43.13      1.57 o
  -1   1   6      932.85      861.40     32.07 o
   0   1   6        3.43        2.78      0.21 o
   1   1   6      773.64      842.77      7.59 o
   2   1   6        0.09       -0.19      0.46 o
   3   1   6      198.40      209.42      4.00 o
   4   1   6        9.17       11.08      0.77 o
   5   1   6       13.92       16.57      1.21 o
   6   1   6        0.09        0.79      0.97 o
   7   1   6      155.97      168.58      3.76 o
   8   1   6       23.93       28.01      1.95 o
   9   1   6       15.36       16.44      2.36 o
  -7   2   6        8.60        8.86      1.84 o
  -6   2   6       26.72       24.96      3.41 o
  -5   2   6        1.61        2.17      0.84 o
  -4   2   6      362.71      323.04     17.95 o
  -3   2   6        2.03        3.01      0.48 o
  -2   2   6       33.10       31.36      1.56 o
  -1   2   6      803.91      725.12     12.16 o
   0   2   6        0.02        0.24      0.14 o
   1   2   6      213.59      246.05      1.88 o
   2   2   6     2138.42     2392.03      5.86 o
   3   2   6      112.59      143.32      1.63 o
   4   2   6       13.42       16.81      0.86 o
   5   2   6        0.79        0.82      0.58 o
   6   2   6       79.93       83.52      2.43 o
   7   2   6        6.15        6.39      1.21 o
   8   2   6        7.39        9.01      1.34 o
   9   2   6        0.09       -0.33      1.19 o
  -7   3   6        3.67        2.61      1.54 o
  -6   3   6        6.53        4.91      0.96 o
  -5   3   6        1.84        1.38      0.78 o
  -4   3   6       80.33       79.82      2.12 o
  -3   3   6       86.77       81.32      1.52 o
  -2   3   6       59.02       60.32      1.60 o
  -1   3   6       37.25       35.40      1.23 o
   0   3   6       51.72       44.56      0.70 o
   1   3   6     1626.73     1517.11     14.93 o
   2   3   6     3410.69     3675.67     29.45 o
   3   3   6       14.65       13.12      0.57 o
   4   3   6        2.83        1.94      0.44 o
   5   3   6       32.11       38.00      1.78 o
   6   3   6        5.20        4.08      0.96 o
   7   3   6       19.46       20.54      1.66 o
   8   3   6       38.42       40.87      2.14 o
   9   3   6        0.23        1.40      1.11 o
  -7   4   6        5.88        4.86      1.66 o
  -6   4   6       67.03       65.68      6.49 o
  -5   4   6        4.25        3.80      0.89 o
  -4   4   6      117.35      106.54     10.74 o
  -3   4   6      117.24      109.25      2.25 o
  -2   4   6       34.62       31.63      0.53 o
  -1   4   6       33.23       28.87      0.53 o
   0   4   6        3.92        4.22      0.23 o
   1   4   6       33.51       33.41      0.73 o
   2   4   6       97.46       93.38      2.21 o
   3   4   6        0.00        0.20      0.34 o
   4   4   6       69.34       72.22      1.79 o
   5   4   6      506.74      509.66      4.73 o
   6   4   6        3.77        3.23      0.67 o
   7   4   6        4.59        4.59      1.04 o
   8   4   6       17.82       17.63      2.47 o
   9   4   6        7.41        7.37      1.27 o
  -7   5   6       20.28       21.55      2.34 o
  -6   5   6        1.38        2.54      1.36 o
  -5   5   6        0.31       -0.54      1.61 o
  -4   5   6      266.70      248.54      6.15 o
  -3   5   6       32.90       28.55      1.29 o
  -2   5   6      151.71      142.55      1.88 o
  -1   5   6       94.25       87.25      1.66 o
   0   5   6      208.76      204.95      3.47 o
   1   5   6        0.67        1.59      0.18 o
   2   5   6       64.03       58.28      1.64 o
   3   5   6       25.05       23.93      0.67 o
   4   5   6       12.05       13.59      0.60 o
   5   5   6       61.05       57.93      1.19 o
   6   5   6        0.55        0.63      0.79 o
   7   5   6       14.01       15.96      1.33 o
   8   5   6        0.00       -0.35      1.03 o
   9   5   6       16.50       17.40      1.50 o
  -7   6   6        0.01       -1.63      1.63 o
  -6   6   6       10.05        8.58      1.83 o
  -5   6   6        0.70        0.85      1.31 o
  -4   6   6        0.00       -0.50      1.11 o
  -3   6   6        0.86        1.51      0.65 o
  -2   6   6        1.95        1.76      0.38 o
  -1   6   6      130.97      136.70      1.64 o
   0   6   6        1.78        3.24      0.39 o
   1   6   6      121.08      121.08      1.50 o
   2   6   6       15.56       13.55      0.58 o
   3   6   6      139.45      146.04      1.84 o
   4   6   6       42.36       40.69      1.33 o
   5   6   6      186.99      179.57      2.99 o
   6   6   6       27.20       31.16      1.49 o
   7   6   6        1.89        2.08      1.01 o
   8   6   6        6.31        7.18      1.20 o
   9   6   6        0.13        0.16      1.05 o
  -7   7   6        2.52        1.08      1.93 o
  -6   7   6       18.08       15.50      2.16 o
  -5   7   6       77.26       79.65      3.71 o
  -4   7   6       17.71       14.60      1.73 o
  -3   7   6        4.95        4.49      1.17 o
  -2   7   6        1.40        1.21      0.47 o
  -1   7   6       89.68       99.71      1.97 o
   0   7   6      220.57      236.29      3.92 o
   1   7   6        7.98       10.64      0.58 o
   2   7   6        0.49        0.85      0.36 o
   3   7   6      171.03      164.33      4.22 o
   4   7   6       75.50       76.16      1.56 o
   5   7   6       50.41       48.20      2.11 o
   6   7   6       46.96       44.96      1.80 o
   7   7   6      113.96      130.12      3.09 o
   8   7   6        1.43        1.23      1.11 o
   9   7   6        0.52        1.95      1.97 o
  -6   8   6       12.97       14.21      2.02 o
  -5   8   6       15.57       14.23      1.92 o
  -4   8   6        1.21        1.33      1.07 o
  -3   8   6        7.41        5.57      1.20 o
  -2   8   6      197.83      177.48      6.22 o
  -1   8   6        0.20        0.40      0.58 o
   0   8   6      137.31      133.91      2.49 o
   1   8   6        9.44       10.26      0.70 o
   2   8   6       23.40       22.93      0.81 o
   3   8   6      110.54      110.24      2.13 o
   4   8   6        1.31        1.09      0.45 o
   5   8   6        7.83        7.39      0.88 o
   6   8   6       17.70       20.25      1.33 o
   7   8   6       13.44       14.36      1.63 o
   8   8   6        0.48        0.80      0.96 o
   9   8   6        0.01       -0.19      1.59 o
  -6   9   6        2.83        4.56      1.88 o
  -5   9   6        0.35       -0.41      1.44 o
  -4   9   6        9.96        8.21      1.51 o
  -2   9   6        7.03        6.19      1.13 o
  -1   9   6        6.28        7.89      0.90 o
   0   9   6      201.39      209.36      3.12 o
   1   9   6      111.29      107.86      2.18 o
   2   9   6        2.37        2.23      0.49 o
   3   9   6       25.46       20.73      1.48 o
   4   9   6        1.18        2.75      0.73 o
   5   9   6       13.51       15.76      1.22 o
   6   9   6      106.17      107.73      2.70 o
   7   9   6        0.78        1.65      1.14 o
   8   9   6       21.15       19.66      1.53 o
  -2  10   6       13.34       12.48      1.14 o
  -1  10   6       48.25       47.89      1.83 o
   0  10   6       75.24       77.18      3.93 o
   1  10   6       10.89       11.40      1.00 o
   2  10   6        3.15        3.04      0.74 o
   3  10   6       16.50       14.05      1.03 o
   4  10   6       58.60       58.89      1.88 o
   5  10   6       15.80       15.00      1.22 o
   6  10   6       12.26       12.61      1.26 o
   7  10   6      172.17      187.86      3.82 o
   8  10   6        0.00       -0.19      1.00 o
  -2  11   6       14.48       14.17      1.50 o
  -1  11   6        1.92        0.80      0.84 o
   0  11   6       10.31        9.63      1.05 o
   1  11   6      207.15      214.13      3.46 o
   2  11   6      509.73      544.51      5.42 o
   3  11   6       66.39       67.89      2.02 o
   4  11   6       12.62        8.17      0.98 o
   5  11   6        0.03        0.58      1.01 o
   6  11   6        3.22        1.79      1.05 o
   7  11   6        1.80        1.22      0.96 o
   8  11   6        7.17        7.62      1.78 o
  -2  12   6        4.15        3.28      1.10 o
  -1  12   6        0.96        1.07      0.89 o
   0  12   6        0.60        0.89      0.83 o
   1  12   6       52.56       50.50      2.92 o
   2  12   6      355.42      368.52      4.72 o
   3  12   6        0.22        0.46      0.84 o
   4  12   6       43.95       46.68      2.61 o
   5  12   6       76.01       67.55      2.28 o
   6  12   6        4.44        3.50      1.01 o
   7  12   6        8.30       11.25      1.35 o
  -2  13   6       11.34       12.41      1.17 o
  -1  13   6       33.19       38.02      2.01 o
   0  13   6        0.38        1.59      0.98 o
   1  13   6       18.99       20.44      1.46 o
   2  13   6       15.67       17.75      1.36 o
   3  13   6        0.36       -0.84      0.84 o
   4  13   6        6.80        6.11      1.08 o
   5  13   6      115.39      122.30      3.14 o
   6  13   6        0.13        1.07      1.10 o
  -2  14   6        5.96        3.93      1.09 o
  -1  14   6       15.95       15.21      1.43 o
   0  14   6       47.07       47.88      2.21 o
   1  14   6        6.26        6.65      1.15 o
   2  14   6       12.45       13.52      1.32 o
   3  14   6        0.01        0.56      0.97 o
   4  14   6        1.06        0.56      0.97 o
   5  14   6        2.44        1.55      1.05 o
  -1  15   6        2.68        2.55      1.36 o
   0  15   6       12.62       11.86      3.13 o
   1  15   6        8.95        9.57      1.71 o
   2  15   6        6.54        9.79      1.22 o
   3  15   6        9.63        8.33      1.39 o
   4  15   6       47.55       46.54      2.20 o
   0 -11   7        1.26        1.04      1.85 o
   1 -11   7        1.49        1.60      1.09 o
   2 -11   7        0.75        0.87      1.17 o
   0 -10   7       27.91       30.67      1.56 o
   1 -10   7       37.74       38.71      2.01 o
   2 -10   7        2.54        2.51      1.00 o
   3 -10   7        0.06       -0.77      1.39 o
   0  -9   7       56.06       57.77      1.87 o
   1  -9   7       73.65       71.85      2.20 o
   2  -9   7        0.41        1.26      0.97 o
   3  -9   7        6.47        6.52      1.43 o
   4  -9   7       55.83       52.80      2.82 o
  -6  -8   7       14.83       20.69      2.42 o
  -5  -8   7        1.63        1.98      1.58 o
   0  -8   7       36.11       35.06      1.43 o
   1  -8   7       27.97       27.82      1.41 o
   2  -8   7        2.33        2.10      0.87 o
   3  -8   7       78.71       81.31      3.05 o
   4  -8   7        1.33        0.61      1.32 o
   5  -8   7        0.55        2.10      1.42 o
  -6  -7   7        4.78        7.82      1.91 o
  -5  -7   7        6.57        7.70      1.78 o
  -4  -7   7       21.10       20.90      2.14 o
   0  -7   7        0.07        0.81      0.56 o
   1  -7   7       54.62       52.46      1.68 o
   2  -7   7      106.09      103.00      3.72 o
   3  -7   7       25.96       25.66      1.85 o
   4  -7   7       21.72       23.27      2.20 o
   5  -7   7       35.91       36.39      2.32 o
  -7  -6   7        9.59       12.86      2.44 o
  -6  -6   7       20.48       21.05      2.44 o
  -5  -6   7       10.36       13.42      1.48 o
  -4  -6   7       98.13      101.55      3.79 o
  -3  -6   7        4.65        3.85      1.22 o
  -1  -6   7      157.16      109.02      3.23 o
   0  -6   7        6.58        7.45      0.65 o
   1  -6   7        3.23        4.04      0.75 o
   2  -6   7      106.31      104.91      2.28 o
   3  -6   7       60.55       61.79      4.58 o
   4  -6   7        3.43        2.32      1.23 o
   5  -6   7        5.65        8.04      1.55 o
   6  -6   7       53.79       54.10      2.78 o
  -7  -5   7        0.10       -1.90      1.90 o
  -6  -5   7       10.00       11.75      2.23 o
  -5  -5   7       21.58       26.82      1.77 o
  -4  -5   7       33.05       32.79      1.74 o
  -3  -5   7       13.28       12.34      1.60 o
  -2  -5   7       27.73       30.60      2.00 o
  -1  -5   7        4.07        4.32      0.75 o
   0  -5   7       53.09       48.21      1.14 o
   1  -5   7      333.43      334.14      4.20 o
   2  -5   7      917.81      947.99      7.79 o
   3  -5   7       15.48       16.70      1.51 o
   4  -5   7        0.01        0.37      1.08 o
   5  -5   7        0.29        0.57      1.15 o
   6  -5   7        7.69        6.58      1.49 o
   7  -5   7        9.34        6.40      1.53 o
  -7  -4   7        2.55        5.88      1.85 o
  -6  -4   7       33.88       42.08      3.05 o
  -5  -4   7        1.77        2.19      0.98 o
  -4  -4   7       53.86       59.19      2.14 o
  -3  -4   7        6.99        9.24      1.48 o
  -2  -4   7        7.35        7.54      0.64 o
  -1  -4   7        6.25        5.63      0.74 o
   0  -4   7       14.50       10.12      0.54 o
   1  -4   7        6.11        6.71      0.61 o
   2  -4   7       64.61       72.07      2.14 o
   3  -4   7      196.55      218.65      3.83 o
   4  -4   7       12.69       12.27      1.39 o
   5  -4   7      389.78      392.07      8.70 o
   6  -4   7        5.03        4.74      1.28 o
   7  -4   7        4.01        3.22      1.38 o
  -7  -3   7       12.28       19.23      2.64 o
  -6  -3   7       18.44       27.33      1.89 o
  -5  -3   7        1.57        0.99      0.93 o
  -4  -3   7       46.80       49.14      1.93 o
  -3  -3   7        0.83        1.79      1.08 o
  -2  -3   7      282.49      250.81      4.19 o
  -1  -3   7        5.17        5.80      0.62 o
   0  -3   7       14.12       13.58      0.55 o
   1  -3   7        0.01       -0.03      0.53 o
   2  -3   7        1.98        2.07      0.66 o
   3  -3   7       84.26       99.13      2.52 o
   4  -3   7       16.44       17.08      1.40 o
   5  -3   7       23.24       28.44      3.28 o
   6  -3   7       11.15       10.92      1.49 o
   7  -3   7       19.18       17.77      1.74 o
  -7  -2   7        0.53       -1.87      1.87 o
  -6  -2   7       28.30       29.09      1.97 o
  -5  -2   7        0.00        0.72      0.98 o
  -4  -2   7       17.24       20.19      1.37 o
  -3  -2   7       63.08       57.38      4.10 o
  -2  -2   7       89.83       77.23      1.45 o
  -1  -2   7       23.43       24.67      1.18 o
   0  -2   7        0.18        0.43      0.35 o
   1  -2   7      141.64      178.02      1.93 o
   2  -2   7        0.02        0.52      0.55 o
   3  -2   7       11.61       13.04      0.92 o
   4  -2   7       69.37       80.27      2.39 o
   5  -2   7      105.96      115.86      6.13 o
   6  -2   7        2.05        2.09      1.16 o
   7  -2   7        4.98        4.23      1.38 o
   8  -2   7        4.14        4.24      1.40 o
  -7  -1   7       39.96       42.22      3.32 o
  -6  -1   7        6.05        5.26      1.15 o
  -5  -1   7       52.52       51.95      6.98 o
  -4  -1   7        2.77        2.35      0.61 o
  -3  -1   7       39.85       38.82      1.73 o
  -2  -1   7      220.80      209.41      3.47 o
  -1  -1   7      114.12      108.32      1.62 o
   0  -1   7      550.46      580.13      4.74 o
   1  -1   7      186.88      223.54      2.01 o
   2  -1   7        2.19        2.58      0.55 o
   3  -1   7      140.03      166.72      2.90 o
   4  -1   7      440.39      509.38      5.40 o
   5  -1   7       15.56       20.88      1.82 o
   6  -1   7        5.81        4.94      1.19 o
   7  -1   7      149.93      164.19      5.08 o
   8  -1   7        0.08        0.19      1.21 o
  -7   0   7      346.77      435.44      9.43 o
  -6   0   7       72.91       83.72     13.74 o
  -5   0   7        7.49        5.64      1.02 o
  -4   0   7        1.40        0.38      0.53 o
  -3   0   7        5.44        6.26      0.52 o
  -2   0   7       41.88       40.20      1.11 o
  -1   0   7       90.97       80.03      1.38 o
   0   0   7      581.63      589.60      6.27 o
   1   0   7      230.92      244.14      2.37 o
   2   0   7       23.33       24.81      0.78 o
   3   0   7       52.97       63.94      1.47 o
   4   0   7       93.14      103.43      3.00 o
   5   0   7       10.20       10.01      1.48 o
   6   0   7       85.30       90.88      3.91 o
   7   0   7      253.71      286.66      5.13 o
   8   0   7        0.08       -0.89      1.67 o
  -7   1   7      276.84      344.81      8.33 o
  -6   1   7       10.09       12.67      1.57 o
  -5   1   7        8.14        7.31      1.40 o
  -4   1   7      115.90       87.50      4.26 o
  -3   1   7       10.85       10.45      0.70 o
  -2   1   7        0.05        0.23      0.42 o
  -1   1   7       77.64       73.18      1.88 o
   0   1   7      332.89      335.54      2.63 o
   1   1   7       19.30       19.95      0.78 o
   2   1   7      263.98      288.98      3.74 o
   3   1   7       24.67       30.92      1.06 o
   4   1   7        2.01        1.46      0.62 o
   5   1   7        1.55        2.15      0.73 o
   6   1   7      164.06      186.74      3.72 o
   7   1   7      320.68      324.82      6.54 o
   8   1   7       12.03       13.12      1.54 o
  -7   2   7       30.91       31.75      3.02 o
  -6   2   7       20.73       19.23      4.93 o
  -5   2   7        0.19        0.70      0.79 o
  -4   2   7      244.64      235.71     22.74 o
  -3   2   7       23.38       21.63      0.92 o
  -2   2   7       31.75       36.16      1.26 o
  -1   2   7        0.09        0.55      0.35 o
   0   2   7       91.79       82.31      4.64 o
   1   2   7       10.70       10.02      0.46 o
   2   2   7       84.71       93.77      1.38 o
   3   2   7        1.13        0.76      0.45 o
   4   2   7      175.28      206.88      3.17 o
   5   2   7        4.23        3.36      0.70 o
   6   2   7       45.03       49.03      2.02 o
   7   2   7       26.62       26.03      1.76 o
   8   2   7        0.29        0.60      1.35 o
   9   2   7       35.33       33.77      2.97 o
  -7   3   7        1.65        1.20      1.70 o
  -6   3   7       38.84       35.44      4.74 o
  -5   3   7      103.45       95.27      6.50 o
  -4   3   7       78.93       74.03      4.44 o
  -3   3   7        1.30        1.18      0.50 o
  -2   3   7       85.95       89.84      1.93 o
  -1   3   7       10.92       10.62      0.54 o
   0   3   7       16.83       15.90      0.58 o
   1   3   7      426.58      408.25      6.80 o
   2   3   7      127.75      192.45     31.44 o
   3   3   7      311.23      373.42      4.26 o
   4   3   7        2.11        1.84      0.51 o
   5   3   7        0.01        0.53      0.52 o
   6   3   7        0.18        0.15      0.68 o
   7   3   7        0.46        0.08      1.03 o
   8   3   7       48.49       47.74      2.29 o
   9   3   7       46.03       48.97      2.47 o
  -7   4   7        5.79        3.01      1.72 o
  -6   4   7        0.01       -0.77      0.93 o
  -5   4   7       81.75       70.09      4.79 o
  -4   4   7       20.03       17.07      2.02 o
  -3   4   7      531.99      499.53      3.91 o
  -2   4   7        3.45        2.92      0.48 o
  -1   4   7       54.82       50.49      0.89 o
   0   4   7       18.28       14.91      0.39 o
   1   4   7       46.61       41.69      1.74 o
   2   4   7      560.69      572.55      7.51 o
   3   4   7        1.70        2.53      0.42 o
   4   4   7      245.80      261.43      5.09 o
   5   4   7       19.06       22.74      0.91 o
   6   4   7       34.57       37.60      1.49 o
   7   4   7        7.28        7.12      1.20 o
   8   4   7        3.46        3.96      1.21 o
   9   4   7       48.21       42.42      2.28 o
  -7   5   7        0.23        0.68      1.52 o
  -6   5   7       77.47       67.78      6.09 o
  -5   5   7        2.02        3.84      0.90 o
  -4   5   7        0.00        0.19      0.73 o
  -3   5   7        0.45        0.25      0.61 o
  -2   5   7      124.46      112.55      1.72 o
  -1   5   7       53.38       48.81      0.83 o
   0   5   7       28.13       26.55      0.88 o
   1   5   7       53.97       51.54      1.52 o
   2   5   7      153.12      151.34      1.53 o
   3   5   7      172.71      183.24      3.21 o
   4   5   7        0.93        0.72      0.42 o
   5   5   7      159.02      170.60      2.39 o
   6   5   7        8.00        9.15      1.09 o
   7   5   7        2.22        1.17      0.95 o
   8   5   7       10.30        7.77      1.28 o
   9   5   7        0.50        0.28      1.09 o
  -7   6   7        1.55        2.75      1.70 o
  -6   6   7       78.64       71.15      3.61 o
  -5   6   7        0.53        0.11      1.32 o
  -4   6   7       14.27       13.41      1.56 o
  -3   6   7      338.15      287.37      6.53 o
  -2   6   7        5.05        4.87      0.54 o
  -1   6   7       23.08       24.26      0.80 o
   0   6   7       40.01       36.17      1.01 o
   1   6   7       37.94       33.14      0.87 o
   2   6   7       85.54       79.72      1.31 o
   3   6   7       46.86       44.96      0.93 o
   4   6   7       54.31       56.45      1.36 o
   5   6   7       17.66       17.85      1.29 o
   6   6   7      179.39      171.43      3.22 o
   7   6   7       16.67       19.50      1.39 o
   8   6   7       41.41       43.16      2.19 o
   9   6   7       27.12       27.39      1.93 o
  -6   7   7        3.90        3.21      1.53 o
  -5   7   7        2.42        2.31      1.36 o
  -4   7   7       16.17       12.07      1.53 o
  -3   7   7      143.53      122.34      3.63 o
  -2   7   7       44.73       35.70      1.85 o
  -1   7   7       13.16       12.23      0.67 o
   0   7   7       24.82       24.97      0.97 o
   1   7   7        0.86        0.85      0.42 o
   2   7   7        2.49        2.17      0.43 o
   3   7   7       57.80       53.24      1.75 o
   4   7   7      165.48      174.30      2.25 o
   5   7   7        5.62        6.04      0.90 o
   6   7   7        4.28        4.88      2.09 o
   7   7   7        5.93        6.07      1.10 o
   8   7   7        7.83        8.53      1.30 o
   9   7   7        4.91        1.88      1.65 o
  -6   8   7        5.66        4.93      1.60 o
  -5   8   7       63.73       60.68      3.27 o
  -4   8   7        6.82        7.29      1.39 o
  -3   8   7       42.37       31.25      2.03 o
  -1   8   7        3.12        3.94      0.65 o
   0   8   7        2.71        1.81      0.50 o
   1   8   7      321.27      327.12      7.31 o
   2   8   7       11.62       12.74      0.68 o
   3   8   7       11.74       12.96      0.70 o
   4   8   7      148.38      156.58      2.71 o
   5   8   7        4.96        5.80      1.26 o
   6   8   7       52.68       52.16      1.92 o
   7   8   7      169.22      181.46      5.00 o
   8   8   7        8.97        7.61      1.22 o
  -1   9   7        8.35        9.44      0.94 o
   0   9   7       39.07       37.87      1.44 o
   1   9   7        3.51        3.43      0.56 o
   2   9   7        1.25        1.60      0.49 o
   3   9   7        6.42        5.39      0.90 o
   4   9   7        0.32        1.22      0.67 o
   5   9   7       27.97       26.49      1.71 o
   6   9   7      322.26      348.87      4.72 o
   7   9   7      306.15      315.03      4.80 o
   8   9   7        0.06        1.80      1.34 o
  -1  10   7      115.35      115.63      2.69 o
   0  10   7       17.90       16.97      1.21 o
   1  10   7       98.77       97.79      2.29 o
   2  10   7       40.70       36.97      1.81 o
   3  10   7       46.10       45.39      1.64 o
   4  10   7        0.12        0.08      0.75 o
   5  10   7        3.12        5.06      0.95 o
   6  10   7        1.58        1.43      0.93 o
   7  10   7       52.16       58.21      3.37 o
   8  10   7       10.55        9.88      1.28 o
  -1  11   7       21.97       16.72      1.24 o
   0  11   7       24.97       27.08      1.48 o
   1  11   7       83.84       88.03      2.32 o
   2  11   7       79.82       82.05      2.89 o
   3  11   7       14.86       13.91      1.17 o
   4  11   7       28.46       23.76      1.87 o
   5  11   7       31.56       32.51      1.63 o
   6  11   7        1.34        0.27      0.93 o
   7  11   7        2.76        2.68      1.03 o
  -1  12   7       19.40       21.67      1.54 o
   0  12   7        8.41        7.90      1.05 o
   1  12   7        0.60        0.27      0.84 o
   2  12   7      110.27      117.69      2.79 o
   3  12   7       29.44       31.14      1.61 o
   4  12   7       18.58       18.84      1.33 o
   5  12   7       12.07       11.71      1.20 o
   6  12   7        3.10        2.40      0.99 o
   7  12   7        0.02        0.06      0.95 o
  -1  13   7       50.27       51.01      2.25 o
   0  13   7       26.61       28.86      2.63 o
   1  13   7       55.56       52.32      2.08 o
   2  13   7        1.26        1.60      0.90 o
   3  13   7       42.38       43.51      1.96 o
   4  13   7       20.70       21.75      1.52 o
   5  13   7       13.96       14.34      1.35 o
   6  13   7        3.04        2.36      1.03 o
  -1  14   7        4.11        4.44      1.21 o
   0  14   7       27.01       28.12      1.79 o
   1  14   7        0.00        0.01      0.93 o
   2  14   7        0.04        0.22      0.96 o
   3  14   7       30.39       37.97      3.77 o
   4  14   7        6.10        5.38      1.10 o
   5  14   7       55.85       62.86      3.46 o
  -1  15   7        4.23        3.14      2.04 o
   0  15   7        1.48        2.56      2.27 o
   1  15   7       14.37       13.87      1.43 o
   2  15   7        0.34       -0.31      1.07 o
   3  15   7        0.00        1.52      1.02 o
   4  15   7        6.24        4.81      1.13 o
   1 -11   8        3.66        1.20      2.18 o
   1 -10   8       13.27       10.73      1.96 o
   2 -10   8       11.63        9.95      1.22 o
   1  -9   8       14.98       13.21      1.21 o
   2  -9   8       14.49       11.37      1.22 o
   3  -9   8       28.10       19.46      1.89 o
  -5  -8   8        8.41       10.23      1.84 o
   1  -8   8       15.69       14.17      1.14 o
   2  -8   8       22.13       21.76      1.45 o
   3  -8   8        4.63        4.72      1.31 o
   4  -8   8       20.74       22.94      2.06 o
  -6  -7   8        0.05        1.46      1.86 o
  -5  -7   8        9.34        6.54      1.76 o
  -4  -7   8       15.05       20.75      2.21 o
   0  -7   8        0.05        0.06      1.04 o
   1  -7   8        8.89        7.87      0.94 o
   2  -7   8       16.39       13.70      1.15 o
   3  -7   8        0.13        0.37      1.16 o
   4  -7   8        0.76        1.18      1.18 o
   5  -7   8       49.04       43.07      2.54 o
  -6  -6   8       21.75       26.97      2.81 o
  -5  -6   8       28.75       30.93      2.77 o
  -4  -6   8      164.69      177.63      5.27 o
  -3  -6   8        2.20        2.04      1.39 o
   0  -6   8       48.43       41.16      1.67 o
   1  -6   8        0.06        0.48      0.67 o
   2  -6   8        4.66        3.76      1.10 o
   3  -6   8       14.84       14.59      1.97 o
   4  -6   8       15.56       16.69      3.43 o
   5  -6   8       25.10       21.39      1.95 o
   6  -6   8        4.13        3.80      2.21 o
  -6  -5   8        5.18        4.49      1.92 o
  -5  -5   8       39.46       42.05      3.05 o
  -4  -5   8        1.65        1.79      1.43 o
  -3  -5   8       28.20       26.55      2.10 o
  -1  -5   8       48.63       40.85      1.56 o
   0  -5   8       63.91       58.56      1.55 o
   1  -5   8       81.36       71.01      1.73 o
   2  -5   8        2.39        2.80      0.97 o
   3  -5   8      315.51      322.63     12.71 o
   4  -5   8       11.03       10.69      2.51 o
   5  -5   8        4.52        3.28      1.28 o
   6  -5   8        0.00        0.41      1.27 o
  -7  -4   8        0.02       -1.75      1.91 o
  -6  -4   8        5.74        8.12      2.15 o
  -5  -4   8      127.55      144.44      4.89 o
  -4  -4   8        1.38        1.70      0.97 o
  -3  -4   8      102.65       99.34      3.55 o
  -2  -4   8        0.96        1.73      0.73 o
  -1  -4   8       15.39       15.14      1.07 o
   0  -4   8        0.12        0.84      0.55 o
   1  -4   8       15.75       15.93      0.84 o
   2  -4   8       90.35       97.06      4.79 o
   3  -4   8      189.56      209.17     10.65 o
   4  -4   8      205.96      200.07      7.18 o
   5  -4   8        5.80        4.93      1.42 o
   6  -4   8       37.05       34.52      2.25 o
   7  -4   8        4.14        3.65      1.38 o
  -7  -3   8        6.39        7.96      2.15 o
  -6  -3   8       17.14       25.43      2.78 o
  -5  -3   8      111.23      130.15      9.02 o
  -4  -3   8        2.79        4.72      1.00 o
  -3  -3   8       40.44       41.95      2.49 o
  -2  -3   8      330.92      280.01      3.48 o
  -1  -3   8       22.26       20.56      1.14 o
   0  -3   8        1.75        1.96      0.55 o
   1  -3   8        0.11       -0.02      0.48 o
   2  -3   8      102.99      113.75      2.11 o
   3  -3   8        0.15       -0.21      0.89 o
   4  -3   8       10.21       11.00      1.36 o
   5  -3   8       66.52       72.89      2.66 o
   6  -3   8       64.58       67.96      5.45 o
   7  -3   8        0.13       -0.79      1.24 o
  -7  -2   8        8.51       13.31      2.37 o
  -6  -2   8       31.29       43.33      3.36 o
  -5  -2   8        0.00        0.22      1.01 o
  -4  -2   8       12.29       14.66      1.33 o
  -3  -2   8      335.39      345.40      8.35 o
  -2  -2   8      720.23      684.03     10.48 o
  -1  -2   8       35.64       33.75      1.09 o
   0  -2   8       76.18       77.49      1.50 o
   1  -2   8       16.00       19.24      0.79 o
   2  -2   8       31.97       34.40      1.21 o
   3  -2   8        0.74        1.32      0.69 o
   4  -2   8      262.77      290.08      4.47 o
   5  -2   8        0.42        0.32      1.13 o
   6  -2   8        0.96        1.33      1.26 o
   7  -2   8        7.48        7.86      1.49 o
  -7  -1   8       60.43       72.73      4.18 o
  -6  -1   8        7.16        8.92      2.19 o
  -5  -1   8        3.96        4.52      1.13 o
  -4  -1   8        3.53        2.94      0.96 o
  -3  -1   8       65.93       67.52      1.62 o
  -2  -1   8      121.41      111.66      1.85 o
  -1  -1   8        0.46        1.88      0.52 o
   0  -1   8       87.41       88.42      2.20 o
   1  -1   8      244.44      272.21      2.78 o
   2  -1   8        0.44        1.17      0.47 o
   3  -1   8       17.96       19.85      1.02 o
   4  -1   8        7.69        7.82      0.95 o
   5  -1   8        0.04       -0.11      1.09 o
   6  -1   8        3.35        2.38      1.19 o
   7  -1   8       77.50       79.01      3.00 o
   8  -1   8        1.17        1.66      1.33 o
  -7   0   8        1.03        0.60      1.77 o
  -6   0   8       10.99       13.35      2.02 o
  -5   0   8       46.23       47.97      3.72 o
  -4   0   8       43.55       31.97      1.47 o
  -3   0   8       62.73       61.89      1.29 o
  -2   0   8       93.53       97.83      2.31 o
  -1   0   8      180.56      178.49      3.57 o
   0   0   8        4.51        4.30      0.43 o
   1   0   8       38.44       41.26      1.11 o
   2   0   8        1.60        2.65      0.47 o
   3   0   8        0.01        0.16      0.59 o
   4   0   8       69.21       84.06      1.91 o
   5   0   8        6.31        6.56      0.92 o
   6   0   8        0.26       -0.26      1.22 o
   7   0   8        7.83       10.25      2.00 o
   8   0   8       14.41       15.78      1.78 o
  -7   1   8       58.98       70.97      4.24 o
  -6   1   8        1.08        2.45      1.07 o
  -5   1   8        0.25        0.92      1.17 o
  -4   1   8        0.21        0.42      0.59 o
  -3   1   8        8.59        7.59      0.62 o
  -2   1   8        4.48        5.08      0.50 o
  -1   1   8       66.47       70.51      2.45 o
   0   1   8       59.25       60.21      1.29 o
   1   1   8       49.62       53.57      1.82 o
   2   1   8      118.81      134.21      3.67 o
   3   1   8        9.24       10.18      0.71 o
   4   1   8        7.45        6.81      0.87 o
   5   1   8        0.67        1.24      0.80 o
   6   1   8      326.65      360.42      5.27 o
   7   1   8      191.08      203.22      6.46 o
   8   1   8       54.26       54.88      2.59 o
  -7   2   8       67.51       76.17      4.34 o
  -6   2   8        5.33        7.12      1.82 o
  -5   2   8       70.40       59.08     10.53 o
  -4   2   8      241.16      210.08      8.76 o
  -3   2   8       10.14        8.48      0.72 o
  -2   2   8        7.25        7.57      0.62 o
  -1   2   8       86.61       97.19      2.31 o
   0   2   8       34.18       42.54      1.33 o
   1   2   8       60.00       57.71      2.35 o
   2   2   8       59.09       65.94      1.17 o
   3   2   8      153.38      170.77      3.21 o
   4   2   8        1.61        2.09      0.58 o
   5   2   8        5.75        6.06      0.84 o
   6   2   8        0.45        0.11      1.05 o
   7   2   8       24.74       27.33      1.87 o
   8   2   8       72.56       76.03      2.92 o
  -7   3   8        1.28        0.47      1.82 o
  -6   3   8       31.40       33.65      2.85 o
  -5   3   8        6.64        7.80      2.19 o
  -4   3   8        2.42        3.26      0.88 o
  -3   3   8        5.34        4.52      0.66 o
  -2   3   8       59.22       62.04      1.47 o
  -1   3   8      151.42      159.60      5.94 o
   0   3   8        4.22        3.65      0.34 o
   1   3   8       22.33       20.25      1.35 o
   2   3   8        9.05        8.36      0.54 o
   3   3   8        3.94        6.12      0.58 o
   4   3   8        0.22        0.09      0.52 o
   5   3   8        1.72        1.64      0.60 o
   6   3   8        9.07       10.41      0.85 o
   7   3   8       10.64       12.96      1.42 o
   8   3   8       46.52       43.21      2.29 o
  -7   4   8        0.98        0.70      1.88 o
  -6   4   8        2.96        2.64      1.43 o
  -5   4   8        0.74        1.80      0.88 o
  -4   4   8      140.27      137.14      9.18 o
  -3   4   8       50.83       44.01      1.57 o
  -2   4   8        2.93        2.51      0.50 o
  -1   4   8      187.26      174.80      7.60 o
   0   4   8       16.30       12.92      0.63 o
   1   4   8       10.83        9.45      0.46 o
   2   4   8      414.76      391.37      3.93 o
   3   4   8       98.13       99.84      1.67 o
   4   4   8        5.50        7.68      0.63 o
   5   4   8        5.91        5.61      0.65 o
   6   4   8        7.40        7.48      0.74 o
   7   4   8        0.01        0.13      1.07 o
   8   4   8        6.17        6.60      1.30 o
  -6   5   8       13.61       13.99      1.82 o
  -5   5   8       80.27       69.77      7.08 o
  -4   5   8       12.00       12.17      1.07 o
  -3   5   8       52.12       45.80      1.65 o
  -2   5   8       41.28       40.86      1.64 o
  -1   5   8       76.53       71.60      1.45 o
   0   5   8       53.26       50.66      1.51 o
   1   5   8       55.54       58.32      1.86 o
   2   5   8      103.06      106.12      1.82 o
   3   5   8      368.50      379.80      2.72 o
   4   5   8       71.34       75.64      1.75 o
   5   5   8      151.77      150.44      4.21 o
   6   5   8       27.48       28.92      1.24 o
   7   5   8        1.51        2.18      0.93 o
   8   5   8       49.78       50.97      4.01 o
  -6   6   8        2.25        1.59      1.32 o
  -5   6   8       31.01       25.66      1.62 o
  -4   6   8        4.17        4.03      0.81 o
  -3   6   8       72.17       59.46      3.23 o
  -2   6   8      720.13      654.31      6.88 o
  -1   6   8       45.92       42.94      1.54 o
   0   6   8       24.57       20.26      0.94 o
   1   6   8        0.62        0.47      0.36 o
   2   6   8        1.34        1.53      0.38 o
   3   6   8        9.77        9.07      0.68 o
   4   6   8       11.05       11.65      0.66 o
   5   6   8      142.83      139.99      2.58 o
   6   6   8       78.59       75.74      2.28 o
   7   6   8       27.15       29.89      1.77 o
   8   6   8        7.77        4.38      1.17 o
  -6   7   8       16.04       11.14      1.64 o
  -5   7   8        0.02        0.94      1.21 o
  -4   7   8        5.27        3.90      1.16 o
  -3   7   8      259.00      200.69      3.22 o
  -1   7   8        5.55        6.91      1.16 o
   0   7   8       50.37       49.20      1.15 o
   1   7   8      100.95      101.80      1.59 o
   2   7   8        8.61        7.47      0.57 o
   3   7   8        7.86        8.08      0.54 o
   4   7   8       62.12       56.94      1.34 o
   5   7   8       50.58       48.00      2.06 o
   6   7   8        5.16        5.52      1.01 o
   7   7   8       12.24       13.61      1.37 o
   8   7   8        7.52        6.16      1.23 o
  -1   8   8        2.98        2.70      1.06 o
   0   8   8        1.63        2.70      0.52 o
   1   8   8      562.94      565.02      4.72 o
   2   8   8        0.79        0.64      0.45 o
   3   8   8        8.05        7.10      0.55 o
   4   8   8       40.02       40.12      1.80 o
   5   8   8       16.30       17.97      1.23 o
   6   8   8        0.30        0.40      0.81 o
   7   8   8       28.75       25.63      1.60 o
   8   8   8        9.34       10.14      1.96 o
   0   9   8       65.70       66.45      2.00 o
   1   9   8       47.67       43.66      1.23 o
   2   9   8        3.32        4.00      0.55 o
   3   9   8       88.22       76.70      2.63 o
   4   9   8       18.53       17.65      1.36 o
   5   9   8       68.00       67.45      2.07 o
   6   9   8       19.13       20.71      1.44 o
   7   9   8       17.59       18.47      1.79 o
   8   9   8       44.24       42.13      2.08 o
   0  10   8      133.77      135.79      2.82 o
   1  10   8       64.85       60.74      2.10 o
   2  10   8      157.16      149.86      2.70 o
   3  10   8        0.15       -0.13      0.74 o
   4  10   8        7.99        5.36      1.01 o
   5  10   8        0.58        0.41      0.82 o
   6  10   8        4.30        4.67      1.01 o
   7  10   8       15.70       15.77      1.48 o
   8  10   8       32.02       32.25      1.90 o
   0  11   8       11.79       12.71      1.10 o
   1  11   8        0.00        0.00      0.75 o
   2  11   8       17.72       19.56      1.27 o
   3  11   8      161.06      173.62      3.22 o
   4  11   8        0.21        0.07      0.81 o
   5  11   8        4.25        2.95      0.91 o
   6  11   8       28.36       26.28      1.67 o
   7  11   8       26.23       31.39      1.82 o
   0  12   8        0.29       -0.09      0.82 o
   1  12   8       37.37       41.48      1.82 o
   2  12   8      158.25      163.53      5.69 o
   3  12   8       29.29       30.92      1.64 o
   4  12   8        5.90        6.11      1.01 o
   5  12   8       11.43       12.86      1.32 o
   6  12   8       12.21       12.86      1.36 o
   7  12   8        1.89        1.69      1.07 o
   0  13   8       14.38       15.36      1.41 o
   1  13   8       27.90       27.55      1.66 o
   2  13   8       46.90       42.68      1.97 o
   3  13   8        0.78        1.08      0.86 o
   4  13   8       15.92       17.57      1.39 o
   5  13   8       12.55       15.73      1.38 o
   6  13   8        2.23        1.53      0.99 o
   0  14   8       17.88       15.52      1.49 o
   1  14   8        2.11        2.64      0.99 o
   2  14   8        8.04        9.51      1.18 o
   3  14   8       77.51       82.50      2.67 o
   4  14   8       10.67       12.82      1.37 o
   5  14   8       16.21       22.57      1.62 o
   0  15   8        8.83        6.33      1.84 o
   1  15   8        3.05        3.19      1.49 o
   2  15   8        1.79        1.32      1.00 o
   3  15   8        2.56        2.72      1.04 o
   2 -10   9        0.03       -1.30      2.18 o
   2  -9   9       12.34        9.67      2.02 o
   3  -9   9        5.14        2.16      1.42 o
   2  -8   9        5.97        4.60      1.30 o
   3  -8   9        1.40        2.15      1.27 o
   4  -8   9       12.80        9.58      2.19 o
  -5  -7   9        0.23        0.02      1.72 o
   1  -7   9        5.98        5.00      1.03 o
   2  -7   9        2.33        1.48      1.10 o
   3  -7   9        1.66        3.67      1.95 o
   4  -7   9        1.24        0.10      1.19 o
   5  -7   9        7.35        2.37      2.02 o
  -5  -6   9       75.73       82.04      4.17 o
  -4  -6   9      121.20      133.03      4.89 o
   0  -6   9      131.88       99.75      3.71 o
   1  -6   9        2.06        1.87      0.95 o
   2  -6   9       15.55       14.04      1.40 o
   3  -6   9       56.69       56.47      2.46 o
   4  -6   9        9.20        6.89      1.41 o
   5  -6   9        1.30        1.45      1.25 o
  -6  -5   9        3.65        5.37      1.83 o
  -5  -5   9       10.88       14.60      2.31 o
  -4  -5   9        1.22        0.52      1.06 o
  -3  -5   9       11.16       11.27      1.91 o
  -1  -5   9       23.20       18.42      1.22 o
   0  -5   9       67.42       60.50      2.09 o
   1  -5   9       36.62       31.85      1.77 o
   2  -5   9        1.26        1.82      1.00 o
   3  -5   9      129.18      124.96      3.43 o
   4  -5   9        7.68        8.27      1.41 o
   5  -5   9        7.37        5.61      1.38 o
   6  -5   9        0.28        0.36      1.43 o
  -6  -4   9        0.00        0.16      1.73 o
  -5  -4   9       30.75       36.69      2.96 o
  -4  -4   9       67.82       75.60      2.72 o
  -3  -4   9        0.43        0.56      1.26 o
  -2  -4   9       94.68       93.12      3.43 o
  -1  -4   9       36.88       30.12      1.43 o
   0  -4   9        0.49        0.33      0.77 o
   1  -4   9        0.00       -0.20      0.68 o
   2  -4   9      157.77      158.26      2.71 o
   3  -4   9       83.68       84.48      2.66 o
   4  -4   9       11.97       14.07      1.51 o
   5  -4   9       17.32       14.92      1.70 o
   6  -4   9        1.16        0.74      1.25 o
  -6  -3   9       17.45       16.93      2.39 o
  -5  -3   9        7.57        7.87      1.98 o
  -4  -3   9        2.87        3.23      1.12 o
  -3  -3   9       12.72       11.51      1.67 o
  -2  -3   9       41.30       36.54      1.88 o
  -1  -3   9       13.41       13.01      1.09 o
   0  -3   9       70.14       69.59      2.08 o
   1  -3   9       31.91       28.12      1.18 o
   2  -3   9       84.89       86.41      1.97 o
   3  -3   9        3.77        4.44      0.92 o
   4  -3   9        0.31        1.07      1.10 o
   5  -3   9       78.60       79.21      2.83 o
   6  -3   9        0.31        0.33      1.22 o
   7  -3   9       15.23       11.73      3.19 o
  -6  -2   9        7.64        6.52      1.98 o
  -5  -2   9       13.91       17.78      2.35 o
  -4  -2   9        0.05        0.06      0.91 o
  -3  -2   9       29.66       36.56      2.90 o
  -2  -2   9      143.56      140.52      2.24 o
  -1  -2   9       15.29       16.11      0.93 o
   0  -2   9       49.55       52.61      3.93 o
   1  -2   9        0.68        0.60      0.60 o
   2  -2   9       15.52       13.86      0.83 o
   3  -2   9       15.18       14.32      1.05 o
   4  -2   9      116.39      121.02      4.81 o
   5  -2   9       79.48       78.20      3.15 o
   6  -2   9        6.46        6.93      1.49 o
   7  -2   9       24.84       25.31      2.18 o
  -6  -1   9       28.95       30.37      2.89 o
  -5  -1   9        2.11        4.05      1.06 o
  -4  -1   9       12.91       15.37      1.40 o
  -3  -1   9      137.77      131.69      4.72 o
  -2  -1   9      698.01      696.66      6.00 o
  -1  -1   9        4.40        5.98      0.68 o
   0  -1   9      138.05      147.32      7.43 o
   1  -1   9        6.88        8.14      0.82 o
   2  -1   9       24.67       28.36      0.99 o
   3  -1   9       18.17       21.95      0.99 o
   4  -1   9       21.36       22.63      1.28 o
   5  -1   9        3.45        4.53      1.23 o
   6  -1   9        6.65        8.00      1.39 o
   7  -1   9        0.16       -0.20      1.84 o
  -6   0   9        2.49        3.15      1.61 o
  -5   0   9        5.50        6.20      1.26 o
  -4   0   9        0.58        0.25      0.66 o
  -3   0   9        1.52        1.43      0.54 o
  -2   0   9        0.01       -0.28      0.60 o
  -1   0   9      197.82      204.08      2.53 o
   0   0   9       18.02       17.99      1.81 o
   1   0   9      581.85      596.14      4.98 o
   2   0   9        0.42        0.75      0.48 o
   3   0   9       28.47       28.39      1.04 o
   4   0   9       14.81       15.35      1.09 o
   5   0   9        1.71        1.89      0.91 o
   6   0   9        0.41        0.93      1.17 o
   7   0   9        7.39        6.98      1.52 o
   8   0   9        6.04        4.48      1.42 o
  -6   1   9       15.33       17.84      2.32 o
  -5   1   9        0.11        1.00      0.98 o
  -4   1   9        7.65        7.25      0.89 o
  -3   1   9        0.17        0.64      0.54 o
  -2   1   9       26.26       28.02      0.94 o
  -1   1   9        9.18        7.86      0.70 o
   0   1   9      145.53      153.89      2.14 o
   1   1   9        0.97        1.49      0.50 o
   2   1   9       91.80      107.41      1.92 o
   3   1   9      125.94      144.86      2.82 o
   4   1   9       75.93       88.44      2.00 o
   5   1   9      133.76      147.74      2.81 o
   6   1   9       12.94       15.36      1.58 o
   7   1   9        2.28        2.07      1.30 o
   8   1   9       44.27       42.88      2.44 o
  -6   2   9       23.58       26.56      2.57 o
  -5   2   9       61.36       67.47      9.60 o
  -4   2   9       29.77       28.32      1.46 o
  -3   2   9       50.77       45.35      1.40 o
  -2   2   9        1.07        1.49      0.47 o
  -1   2   9        0.05        0.00      0.51 o
   0   2   9      237.94      232.40      3.04 o
   1   2   9       35.21       42.74      1.53 o
   2   2   9        0.58        0.57      0.48 o
   3   2   9        5.47        6.37      0.66 o
   4   2   9        2.20        1.36      0.60 o
   5   2   9       21.79       22.31      1.06 o
   6   2   9        1.41        1.74      0.76 o
   7   2   9       11.05        9.50      1.94 o
   8   2   9      164.24      162.92      8.05 o
  -6   3   9       37.09       44.03      3.27 o
  -5   3   9        0.12        0.00      0.94 o
  -4   3   9       66.05       62.12      7.24 o
  -3   3   9      141.08      130.83      4.33 o
  -2   3   9        5.72        5.81      0.88 o
  -1   3   9       62.92       73.04      1.98 o
   0   3   9      377.75      382.94     11.40 o
   1   3   9        7.63        6.65      0.58 o
   2   3   9       28.68       27.35      1.68 o
   3   3   9      379.85      430.82      7.79 o
   4   3   9        0.34        0.19      0.57 o
   5   3   9        0.00        0.27      0.64 o
   6   3   9       18.00       20.74      1.07 o
   7   3   9       43.23       43.93      1.76 o
   8   3   9       23.26       25.52      1.91 o
  -6   4   9        5.40        3.56      1.74 o
  -5   4   9       33.28       32.31      4.20 o
  -4   4   9       78.19       73.92      5.68 o
  -3   4   9        3.87        3.50      0.63 o
  -2   4   9        6.70        6.95      0.69 o
  -1   4   9       58.72       53.54      2.81 o
   0   4   9        6.88        6.55      0.52 o
   1   4   9       56.79       53.84      3.62 o
   2   4   9      651.96      650.35     14.08 o
   3   4   9      999.80     1067.57      9.69 o
   4   4   9        9.09       11.15      0.73 o
   5   4   9       49.78       53.82      1.39 o
   6   4   9       21.24       22.53      1.08 o
   7   4   9        3.49        3.02      1.20 o
   8   4   9        4.51        5.08      1.23 o
  -6   5   9        3.18        3.74      1.53 o
  -5   5   9       14.38       13.27      1.27 o
  -4   5   9       47.63       40.63      6.23 o
  -3   5   9       10.79       10.31      0.84 o
  -2   5   9      178.71      180.71      6.40 o
  -1   5   9        9.63        9.89      0.63 o
   0   5   9        7.11        4.91      0.56 o
   1   5   9       34.31       30.79      0.94 o
   2   5   9      129.32      125.86      3.95 o
   3   5   9      316.00      323.13      3.06 o
   4   5   9       59.05       60.35      1.30 o
   5   5   9      121.51      130.86      1.98 o
   6   5   9       99.92       95.40      1.83 o
   7   5   9        0.77        1.08      1.03 o
   8   5   9        0.00       -0.46      1.06 o
  -6   6   9        3.55        4.70      1.70 o
  -5   6   9        3.14        2.35      1.12 o
  -4   6   9        6.77        5.40      0.89 o
  -3   6   9       50.93       43.23      6.83 o
  -2   6   9       15.59       12.95      0.98 o
  -1   6   9        3.37        2.14      1.06 o
   0   6   9       38.74       42.71      2.10 o
   1   6   9       34.90       30.58      1.06 o
   2   6   9       18.81       19.26      0.72 o
   3   6   9       33.70       34.81      1.09 o
   4   6   9       64.00       65.88      1.93 o
   5   6   9        8.31        9.26      0.72 o
   6   6   9        3.17        2.97      1.02 o
   7   6   9        6.51        6.92      1.23 o
   8   6   9        1.06        0.24      1.08 o
  -6   7   9        6.23        4.69      1.72 o
  -5   7   9       15.82       14.21      1.84 o
  -2   7   9        4.02        3.33      1.19 o
  -1   7   9       51.87       53.30      2.49 o
   0   7   9        3.07        3.24      1.02 o
   1   7   9       12.31       11.32      0.66 o
   2   7   9        0.00        0.03      0.43 o
   3   7   9        1.72        2.10      0.45 o
   4   7   9       37.72       38.58      1.30 o
   5   7   9       15.00       13.49      0.87 o
   6   7   9       11.13       10.84      1.22 o
   7   7   9       24.48       26.91      1.72 o
   8   7   9        0.56        0.36      1.03 o
  -1   8   9        2.04        2.89      0.99 o
   0   8   9      286.40      282.56      6.96 o
   1   8   9       78.68       81.58      1.59 o
   2   8   9       35.21       36.06      1.10 o
   3   8   9        0.00        0.47      0.43 o
   4   8   9       15.48       13.13      0.72 o
   5   8   9       55.02       57.54      1.96 o
   6   8   9        0.36        0.39      0.91 o
   7   8   9        4.47        4.18      1.10 o
   8   8   9       33.02       29.37      1.81 o
   0   9   9       24.84       24.69      1.26 o
   1   9   9        5.72        5.32      0.65 o
   2   9   9        4.33        3.84      0.58 o
   3   9   9       43.57       41.87      1.41 o
   4   9   9       37.27       35.74      1.64 o
   5   9   9        1.17        1.61      0.86 o
   6   9   9        0.00        0.28      0.88 o
   7   9   9        2.44        1.80      0.99 o
   8   9   9       27.30       24.46      1.71 o
   0  10   9       13.71       14.86      1.61 o
   1  10   9       30.33       29.34      1.13 o
   2  10   9       77.05       78.04      2.27 o
   3  10   9        2.02        1.60      0.55 o
   4  10   9       75.94       69.19      3.54 o
   5  10   9        8.50        9.20      1.10 o
   6  10   9        0.01        0.24      0.88 o
   7  10   9       70.20       72.00      2.56 o
   0  11   9       28.27       27.81      2.12 o
   1  11   9        1.23        1.01      0.75 o
   2  11   9        5.16        4.59      0.67 o
   3  11   9        1.12        1.63      0.77 o
   4  11   9       16.26       13.89      1.22 o
   5  11   9        2.52        2.57      0.96 o
   6  11   9       38.83       43.47      2.05 o
   7  11   9        4.35        3.37      1.12 o
   0  12   9       26.66       25.57      2.22 o
   1  12   9       23.06       22.70      1.41 o
   2  12   9       40.13       38.94      1.75 o
   3  12   9      128.75      139.79      3.51 o
   4  12   9        5.77        5.18      1.40 o
   5  12   9        0.96        0.70      0.89 o
   6  12   9        1.46       -0.69      0.92 o
   1  13   9       12.64       11.44      1.23 o
   2  13   9      168.21      171.79      8.08 o
   3  13   9      281.83      302.43      4.80 o
   4  13   9       14.21       12.56      1.32 o
   5  13   9       18.98       21.78      1.60 o
   6  13   9        5.29        4.84      1.11 o
   1  14   9        0.04       -0.40      1.00 o
   2  14   9        8.00        9.19      1.37 o
   3  14   9        6.70        5.35      1.08 o
   4  14   9        6.13        6.47      1.18 o
   5  14   9        6.42        5.19      1.15 o
   1  15   9       24.49       22.79      2.37 o
   2  15   9        6.96        7.52      1.15 o
   3  15   9        1.89        1.10      1.09 o
   2  -8  10       21.14       17.35      2.43 o
   3  -8  10        4.40        2.55      1.89 o
   1  -7  10       14.52       12.71      2.00 o
   2  -7  10        0.15       -1.12      1.12 o
   3  -7  10       15.80       10.68      1.91 o
   4  -7  10       34.51       28.65      2.82 o
  -4  -6  10       23.36       20.39      2.44 o
   1  -6  10       11.95       12.73      1.95 o
   2  -6  10        0.27        0.43      1.02 o
   3  -6  10       44.81       37.94      2.22 o
   4  -6  10        0.25        0.95      1.20 o
   5  -6  10       10.41        7.75      1.53 o
  -5  -5  10       32.01       32.95      2.91 o
  -4  -5  10        6.06        6.54      1.85 o
   0  -5  10      102.38       85.19      2.56 o
   1  -5  10       14.12       13.54      1.93 o
   2  -5  10       30.33       24.75      2.43 o
   3  -5  10        0.77       -0.01      1.13 o
   4  -5  10        2.63        2.47      1.14 o
   5  -5  10        0.38       -0.48      1.83 o
  -5  -4  10        4.26        5.96      1.94 o
  -4  -4  10       68.03       77.18      3.92 o
  -3  -4  10        3.82        3.28      1.43 o
  -1  -4  10       17.44       16.21      1.24 o
   0  -4  10        5.55        4.73      1.05 o
   1  -4  10        2.46        1.93      1.04 o
   2  -4  10      232.13      218.86      4.07 o
   3  -4  10      395.07      373.86     21.61 o
   4  -4  10       61.24       56.46      2.71 o
   5  -4  10       39.88       34.99      2.21 o
   6  -4  10        6.59        5.56      1.49 o
  -5  -3  10        2.05        1.95      1.71 o
  -4  -3  10        0.11        0.09      1.11 o
  -3  -3  10        3.15        2.85      1.36 o
  -2  -3  10        1.81        8.22      1.30 o
  -1  -3  10        2.46        1.69      0.79 o
   0  -3  10       10.80       11.40      1.19 o
   1  -3  10        9.38        9.58      1.17 o
   2  -3  10       24.79       30.03      1.74 o
   3  -3  10      211.02      230.65      4.24 o
   4  -3  10      141.11      140.60      4.56 o
   5  -3  10       65.67       57.55      3.11 o
   6  -3  10       66.82       57.98      3.15 o
  -6  -2  10        3.17        6.96      2.14 o
  -5  -2  10       15.24       26.45      2.81 o
  -4  -2  10        5.35        3.42      1.16 o
  -3  -2  10        5.23        5.98      1.08 o
  -2  -2  10        7.40        7.70      0.81 o
  -1  -2  10       28.37       25.09      1.39 o
   0  -2  10        1.45        1.82      0.88 o
   1  -2  10       12.74       13.45      1.24 o
   2  -2  10        1.60        2.58      0.79 o
   3  -2  10        4.87        5.31      0.80 o
   4  -2  10       23.09       25.94      1.40 o
   5  -2  10        1.44        0.46      1.03 o
   6  -2  10       20.93       18.30      1.83 o
   7  -2  10       16.22       14.99      1.78 o
  -6  -1  10        5.83        5.01      2.03 o
  -5  -1  10       47.43       58.12      3.74 o
  -4  -1  10       13.03       16.54      1.54 o
  -3  -1  10       74.80       74.42      2.20 o
  -2  -1  10       27.98       29.80      1.24 o
  -1  -1  10      248.45      241.88      3.24 o
   0  -1  10       26.35       27.86      1.44 o
   1  -1  10        0.32        0.12      0.81 o
   2  -1  10        0.08        0.47      0.73 o
   3  -1  10        0.23        0.49      0.59 o
   4  -1  10        0.11       -0.35      0.73 o
   5  -1  10        0.77        1.23      1.13 o
   6  -1  10        1.95        1.41      1.20 o
   7  -1  10        0.02       -0.10      1.95 o
  -6   0  10        8.30        8.00      2.12 o
  -5   0  10        2.04        4.62      1.77 o
  -4   0  10        8.66        8.61      1.32 o
  -3   0  10       17.43       15.59      0.92 o
  -2   0  10        4.31        5.88      0.78 o
  -1   0  10       80.52       86.32      1.84 o
   0   0  10      376.36      388.20     16.08 o
   1   0  10      129.78      143.90      5.67 o
   2   0  10      153.73      191.07      5.93 o
   3   0  10        3.68        3.10      0.63 o
   4   0  10       31.43       34.90      1.50 o
   5   0  10      134.91      150.22      3.29 o
   6   0  10        7.22        6.48      1.32 o
   7   0  10        1.13        1.27      1.36 o
  -6   1  10      182.12      211.88      6.76 o
  -5   1  10        1.91        3.16      1.61 o
  -4   1  10       13.65       12.74      1.47 o
  -3   1  10        1.43        0.57      0.57 o
  -2   1  10        8.79        9.70      0.75 o
  -1   1  10       10.78        9.19      0.97 o
   0   1  10        0.70        2.42      0.80 o
   1   1  10       12.19       12.03      1.07 o
   2   1  10       40.68       43.53      1.35 o
   3   1  10       29.97       32.69      1.48 o
   4   1  10       33.17       38.07      1.28 o
   5   1  10      145.41      156.86      4.79 o
   6   1  10       13.70       11.84      1.20 o
   7   1  10        1.20        0.25      1.24 o
   8   1  10      164.29      145.15      5.97 o
  -6   2  10      247.99      279.68      7.56 o
  -5   2  10       45.04       49.54      4.42 o
  -4   2  10        0.00        1.18      0.69 o
  -3   2  10       35.21       29.86      1.11 o
  -2   2  10        0.24       -0.06      0.51 o
  -1   2  10        0.33        0.69      0.57 o
   0   2  10      105.91      113.69      3.01 o
   1   2  10       15.53       18.70      1.63 o
   2   2  10       23.13       25.08      1.04 o
   3   2  10       16.49       19.24      0.88 o
   4   2  10       46.09       53.14      1.40 o
   5   2  10        0.66        0.18      0.73 o
   6   2  10        0.00        0.33      0.76 o
   7   2  10      141.40      141.57      3.52 o
   8   2  10       80.22       69.55      2.39 o
  -6   3  10        1.19        2.53      1.58 o
  -5   3  10        3.58        3.52      1.06 o
  -4   3  10        3.91        2.47      0.75 o
  -3   3  10      202.06      207.05      4.81 o
  -2   3  10        9.79        9.01      0.96 o
  -1   3  10       67.43       66.51      2.57 o
   0   3  10        9.88       10.42      0.76 o
   1   3  10        5.25        5.18      0.88 o
   2   3  10        1.59        1.36      0.43 o
   3   3  10      127.35      134.38      2.99 o
   4   3  10        2.43        2.43      0.64 o
   5   3  10       20.15       25.73      1.44 o
   6   3  10       33.27       32.71      1.46 o
   7   3  10       33.10       35.99      2.32 o
   8   3  10        2.23        3.46      1.26 o
  -6   4  10        5.44        2.83      1.62 o
  -5   4  10       88.22       74.80     14.75 o
  -4   4  10       53.37       49.35      5.07 o
  -3   4  10       25.02       23.88      1.36 o
  -2   4  10        5.30        6.64      0.95 o
  -1   4  10       67.13       56.84      1.62 o
   0   4  10        5.35        5.04      0.50 o
   1   4  10       55.97       57.69      3.76 o
   2   4  10       36.78       34.63      2.27 o
   3   4  10        5.29        5.52      0.63 o
   4   4  10        1.56        2.05      0.61 o
   5   4  10       15.76       17.34      0.99 o
   6   4  10        2.02        2.31      0.73 o
   7   4  10        2.11        1.88      0.88 o
   8   4  10        2.15        2.47      1.18 o
  -6   5  10        4.63        5.01      1.74 o
  -5   5  10        3.35        2.01      1.40 o
  -4   5  10       11.68       10.98      1.20 o
  -3   5  10        2.42        2.77      0.65 o
  -2   5  10      100.05       98.65      4.21 o
  -1   5  10        5.44        6.92      1.40 o
   0   5  10        2.16        2.33      1.18 o
   1   5  10        0.91        0.86      0.45 o
   2   5  10      272.88      291.08      7.96 o
   3   5  10      223.51      225.41      4.73 o
   4   5  10      112.79      125.31      2.27 o
   5   5  10       57.27       59.86      1.48 o
   6   5  10        0.28        0.38      0.69 o
   7   5  10        7.93        7.05      1.28 o
   8   5  10        4.52        3.95      1.25 o
  -6   6  10        2.75        1.13      1.76 o
  -5   6  10       46.24       44.53      3.02 o
  -4   6  10        2.28        4.88      1.27 o
  -2   6  10       57.01       58.69      2.81 o
  -1   6  10       63.24       69.79      2.94 o
   0   6  10        1.05        1.14      1.13 o
   1   6  10        0.27        0.20      0.50 o
   2   6  10       25.66       22.56      0.90 o
   3   6  10        0.74        0.36      0.55 o
   4   6  10      104.86      106.77      3.60 o
   5   6  10        2.44        3.67      0.65 o
   6   6  10      126.28      126.31      3.06 o
   7   6  10        1.67        1.99      1.09 o
   8   6  10        2.05        1.10      1.09 o
  -2   7  10      103.27       93.62      3.46 o
  -1   7  10        8.31        9.54      1.51 o
   0   7  10        0.88        1.65      1.17 o
   1   7  10       24.91       25.00      1.24 o
   2   7  10       24.64       25.04      0.92 o
   3   7  10        5.88        5.98      0.56 o
   4   7  10       19.79       19.81      0.86 o
   5   7  10       35.89       34.09      2.06 o
   6   7  10        4.49        2.82      0.99 o
   7   7  10       35.00       34.35      1.94 o
   8   7  10       39.81       40.06      2.20 o
  -1   8  10       55.09       54.04      2.68 o
   0   8  10       48.65       48.37      2.48 o
   1   8  10       46.47       48.02      3.15 o
   2   8  10        6.28        5.76      0.64 o
   3   8  10        1.47        1.30      0.45 o
   4   8  10       18.08       18.10      0.87 o
   5   8  10       17.42       19.49      1.09 o
   6   8  10        0.05        0.97      0.86 o
   7   8  10       13.69       14.80      1.46 o
   8   8  10        3.00        2.60      1.18 o
  -1   9  10      106.47      102.08      3.62 o
   0   9  10        2.15        2.68      1.21 o
   1   9  10       64.11       60.49      1.83 o
   2   9  10       66.72       61.59      1.50 o
   3   9  10        3.52        4.06      0.57 o
   4   9  10       29.49       27.90      1.01 o
   5   9  10       78.02       84.35      2.41 o
   6   9  10        2.76        3.82      1.56 o
   7   9  10        1.71        3.19      1.17 o
   0  10  10        1.09        1.94      1.22 o
   1  10  10       81.60       73.89      2.15 o
   2  10  10       25.30       24.06      1.37 o
   3  10  10       33.40       32.47      1.07 o
   4  10  10        4.03        4.23      0.69 o
   5  10  10       10.43       11.53      1.41 o
   6  10  10       38.98       38.53      1.89 o
   7  10  10      132.08      127.48      8.10 o
   1  11  10       23.36       23.19      1.38 o
   2  11  10       14.46       14.77      0.98 o
   3  11  10       55.13       56.86      2.49 o
   4  11  10        3.46        3.30      0.92 o
   5  11  10        1.86        1.31      0.89 o
   6  11  10        6.61        6.09      1.12 o
   7  11  10       31.77       26.22      1.75 o
   1  12  10        8.31        8.00      1.48 o
   2  12  10        6.85        7.13      1.09 o
   3  12  10       27.41       29.64      1.68 o
   4  12  10        3.73        3.62      1.01 o
   5  12  10        1.13        0.04      0.91 o
   6  12  10        6.01        5.51      1.16 o
   1  13  10       47.46       41.48      2.76 o
   2  13  10        9.15       11.33      1.22 o
   3  13  10       59.95       63.22      2.45 o
   4  13  10       34.86       36.10      1.89 o
   5  13  10       10.33       10.68      1.27 o
   2  14  10       25.56       27.70      2.42 o
   3  14  10        0.73        0.06      0.99 o
   4  14  10       35.65       33.29      1.97 o
   2  15  10        3.75        1.95      1.73 o
   3  15  10        0.96        0.85      1.59 o
   2  -7  11        4.08        3.35      1.76 o
   3  -7  11        8.56        9.21      2.37 o
   1  -6  11       11.09       10.39      1.85 o
   2  -6  11       19.93       19.98      2.48 o
   3  -6  11        0.03       -0.98      1.23 o
   4  -6  11        0.05        0.76      1.87 o
  -4  -5  11        2.77        0.58      1.56 o
   0  -5  11        3.27        3.27      0.96 o
   1  -5  11        2.61        2.53      1.48 o
   2  -5  11        0.61        2.64      1.68 o
   3  -5  11        8.93       10.73      1.46 o
   4  -5  11        6.56        6.66      1.13 o
   5  -5  11       10.10        9.23      1.50 o
  -4  -4  11        9.85       12.64      2.30 o
  -3  -4  11        3.54        5.94      1.76 o
  -1  -4  11       32.91       25.65      2.06 o
   0  -4  11        6.39        5.32      1.07 o
   1  -4  11      100.31       88.55      4.03 o
   2  -4  11       11.15       10.02      1.46 o
   3  -4  11       10.38       11.56      1.46 o
   4  -4  11       15.59       14.76      1.34 o
   5  -4  11       11.68       10.26      1.51 o
  -5  -3  11       11.85       13.62      2.38 o
  -4  -3  11       20.43       21.53      2.45 o
  -3  -3  11        0.47        0.78      1.52 o
  -1  -3  11        1.56        2.11      0.86 o
   0  -3  11        0.55        1.28      1.02 o
   1  -3  11        6.19        6.13      1.11 o
   2  -3  11      104.18      106.64      3.13 o
   3  -3  11       49.73       48.29      2.23 o
   4  -3  11      349.11      319.63     23.35 o
   5  -3  11       59.22       48.56      2.51 o
   6  -3  11        0.83       -0.93      1.34 o
  -5  -2  11       11.81       15.43      2.57 o
  -4  -2  11       94.71      106.77      4.77 o
  -3  -2  11        7.78        7.53      1.21 o
  -2  -2  11       70.88       67.46      4.65 o
  -1  -2  11       60.83       57.07      2.08 o
   0  -2  11        1.89        1.37      0.98 o
   1  -2  11        1.01        1.19      1.03 o
   2  -2  11        2.94        2.82      1.14 o
   3  -2  11        4.10        5.15      1.01 o
   4  -2  11        0.36        0.44      0.85 o
   5  -2  11        2.85        3.34      1.05 o
   6  -2  11       46.76       44.84      2.51 o
  -5  -1  11       23.05       35.27      3.05 o
  -4  -1  11        4.62        9.20      1.99 o
  -3  -1  11       20.75       23.94      1.72 o
  -2  -1  11       69.66       67.00      2.10 o
  -1  -1  11      437.65      436.52      5.28 o
   0  -1  11       11.22       10.69      1.40 o
   1  -1  11       53.07       51.18      4.87 o
   2  -1  11        7.83        9.04      1.28 o
   3  -1  11        5.45        4.62      0.96 o
   4  -1  11        0.12        0.03      0.72 o
   5  -1  11       63.28       67.35      2.72 o
   6  -1  11        5.07        3.95      1.24 o
   7  -1  11        1.21        1.36      1.48 o
  -5   0  11        0.42       -0.91      1.85 o
  -4   0  11        1.69        2.38      1.08 o
  -3   0  11        5.95        6.82      0.90 o
  -2   0  11      157.72      161.13      5.07 o
  -1   0  11       73.71       75.18      2.28 o
   0   0  11       11.28       11.69      1.26 o
   1   0  11       61.80       61.10      2.10 o
   2   0  11       21.66       24.61      1.92 o
   3   0  11        3.69        5.63      0.88 o
   4   0  11        0.06       -0.01      0.69 o
   5   0  11       48.28       45.56      1.60 o
   6   0  11        0.33       -0.55      0.94 o
   7   0  11        0.18       -0.37      1.09 o
   8   0  11        8.37        5.40      2.00 o
  -5   1  11        2.68        4.76      1.83 o
  -4   1  11       13.38       14.63      1.29 o
  -3   1  11        0.12       -0.27      0.61 o
  -2   1  11       68.66       69.80      2.16 o
  -1   1  11       15.81       17.61      1.05 o
   0   1  11       61.11       60.59      2.86 o
   1   1  11       16.27       16.79      2.46 o
   2   1  11        1.13        1.22      0.69 o
   3   1  11       21.93       22.20      1.19 o
   4   1  11       17.44       18.75      1.04 o
   5   1  11       16.43       19.28      1.14 o
   6   1  11        3.85        4.42      0.91 o
   7   1  11        2.62        2.55      1.07 o
   8   1  11       11.75       11.07      2.18 o
  -5   2  11        3.35        4.41      1.69 o
  -4   2  11       47.67       43.91      2.05 o
  -3   2  11        1.45        1.48      0.63 o
  -2   2  11        1.13        1.07      0.60 o
  -1   2  11        9.87       10.24      0.76 o
   0   2  11       64.13       68.76      2.17 o
   1   2  11       66.89       75.27      2.22 o
   2   2  11        1.85        1.72      0.63 o
   3   2  11       85.78       98.60      2.10 o
   4   2  11        2.69        3.37      0.69 o
   5   2  11        3.46        3.78      0.78 o
   6   2  11       14.98       15.21      1.13 o
   7   2  11      110.03      103.19      2.75 o
   8   2  11       86.82       68.67      4.02 o
  -5   3  11        1.17        2.86      1.51 o
  -4   3  11      152.58      128.54      3.34 o
  -3   3  11       51.36       48.00      1.45 o
  -2   3  11       53.93       52.56      1.83 o
  -1   3  11        0.05        0.25      0.50 o
   0   3  11        0.13       -0.29      0.60 o
   1   3  11        1.06        1.41      0.83 o
   2   3  11        4.29        3.46      0.64 o
   3   3  11        5.64        5.70      0.64 o
   4   3  11       18.14       19.09      0.99 o
   5   3  11        7.05        6.45      0.81 o
   6   3  11        0.70        0.69      0.74 o
   7   3  11       25.72       28.01      1.80 o
  -5   4  11        7.74        8.78      1.51 o
  -4   4  11       21.84       21.37      1.56 o
  -3   4  11       50.93       48.40      2.69 o
  -2   4  11       20.88       25.15      1.65 o
  -1   4  11        4.54        5.95      0.79 o
   0   4  11       49.73       52.59      3.63 o
   1   4  11        0.01       -0.17      0.80 o
   2   4  11        3.71        2.98      0.61 o
   3   4  11        9.11       10.37      0.97 o
   4   4  11       12.42       12.53      0.85 o
   5   4  11       13.54       13.08      0.96 o
   6   4  11        8.34        8.07      0.88 o
   7   4  11        0.00       -0.18      0.93 o
   8   4  11        1.43        0.15      1.33 o
  -5   5  11        0.88        2.69      1.44 o
  -4   5  11       13.99       10.00      1.67 o
  -3   5  11       13.69       15.51      1.33 o
  -2   5  11       14.81       15.13      1.85 o
  -1   5  11       46.92       47.83      2.72 o
   0   5  11      101.85      114.80      6.21 o
   1   5  11       70.63       80.39      5.30 o
   2   5  11       30.60       28.53      1.64 o
   3   5  11       65.60       62.03      2.20 o
   4   5  11       91.76       96.35      2.16 o
   5   5  11       24.57       24.28      1.10 o
   6   5  11        1.34        1.24      0.68 o
   7   5  11        7.94        8.49      1.34 o
   8   5  11        0.04       -1.00      1.17 o
  -3   6  11        9.21        6.79      1.60 o
  -2   6  11        0.83        0.55      1.19 o
  -1   6  11        0.79        1.45      1.22 o
   0   6  11        0.38        0.10      1.14 o
   1   6  11       13.57       16.01      2.20 o
   2   6  11       67.45       67.97      2.12 o
   3   6  11       25.94       22.76      1.17 o
   4   6  11      177.54      184.66      2.79 o
   5   6  11      186.04      187.67      3.03 o
   6   6  11       13.02       12.36      0.91 o
   7   6  11       44.93       42.64      2.14 o
   8   6  11        0.04       -0.93      1.15 o
  -2   7  11        1.02        0.36      1.25 o
  -1   7  11      246.01      256.82      5.70 o
   0   7  11       15.13       17.42      1.79 o
   1   7  11        1.84        1.52      0.90 o
   2   7  11        9.09        9.36      0.79 o
   3   7  11       13.04       14.22      0.78 o
   4   7  11       57.39       58.49      1.39 o
   5   7  11       27.42       25.50      1.07 o
   6   7  11        0.30       -0.02      0.95 o
   7   7  11       10.93        9.47      1.40 o
  -2   8  11      289.20      277.38      6.17 o
  -1   8  11      496.04      536.99      8.29 o
   0   8  11       67.27       70.93      3.09 o
   1   8  11        1.36        0.89      1.18 o
   2   8  11       39.46       36.05      1.53 o
   3   8  11        0.17        0.14      0.48 o
   4   8  11        3.98        3.49      0.64 o
   5   8  11       13.79       14.99      1.14 o
   6   8  11        0.02        0.10      0.83 o
   7   8  11       17.25       15.39      1.48 o
  -1   9  11       50.65       52.83      2.82 o
   0   9  11       35.23       37.01      2.44 o
   1   9  11       36.45       33.58      2.21 o
   2   9  11      202.93      211.61      8.22 o
   3   9  11        8.20        8.52      0.68 o
   4   9  11        9.57        9.87      0.75 o
   5   9  11       34.08       35.59      1.72 o
   6   9  11        0.60        0.59      0.91 o
   7   9  11        0.67        1.68      1.01 o
   0  10  11       81.28       78.03      3.28 o
   1  10  11       12.34       12.02      1.57 o
   2  10  11        2.01        2.58      0.83 o
   3  10  11        5.04        5.80      0.63 o
   4  10  11       39.43       37.96      1.43 o
   5  10  11        0.24        0.54      0.80 o
   6  10  11       41.46       38.09      1.90 o
   7  10  11        0.11        1.51      1.06 o
   1  11  11       11.94       11.74      1.62 o
   2  11  11        1.09        0.35      0.76 o
   3  11  11       29.77       29.14      1.32 o
   4  11  11        1.18        0.90      0.84 o
   5  11  11        1.14        1.19      0.86 o
   6  11  11       16.20       12.57      1.54 o
   2  12  11       18.86       18.41      1.32 o
   3  12  11       16.00       15.92      1.13 o
   4  12  11       31.78       27.95      1.64 o
   5  12  11        0.81       -0.62      0.96 o
   6  12  11        0.00       -0.99      1.05 o
   2  13  11       21.55       23.32      2.25 o
   3  13  11       20.02       16.99      2.14 o
   4  13  11       49.45       52.72      3.13 o
   5  13  11        4.17        4.10      1.11 o
   2  14  11       13.69       15.43      1.98 o
   3  14  11       57.98       51.28      3.41 o
   4  14  11        8.52       11.13      1.34 o
   2  -7  12       13.27        9.73      2.10 o
   1  -6  12        0.00        0.87      1.52 o
   2  -6  12        0.00       -0.95      1.73 o
   3  -6  12        0.45        0.85      1.88 o
   0  -5  12        0.31        1.24      1.53 o
   1  -5  12       20.49       16.90      2.13 o
   2  -5  12        0.00        0.70      1.67 o
   3  -5  12        3.08        2.82      2.02 o
   4  -5  12       14.15       12.63      1.77 o
   0  -4  12       15.70       13.13      1.36 o
   1  -4  12       81.17       73.45      2.72 o
   2  -4  12        5.88        3.52      1.37 o
   3  -4  12        2.23        2.68      1.97 o
   4  -4  12       83.23       73.33      9.41 o
   5  -4  12       18.60       13.72      1.80 o
  -4  -3  12       41.15       48.25      3.60 o
  -3  -3  12       13.97       16.91      2.25 o
  -1  -3  12        0.30        0.81      0.83 o
   0  -3  12       27.91       27.08      1.75 o
   1  -3  12        0.72        0.68      1.04 o
   2  -3  12        0.27        0.60      1.11 o
   3  -3  12       37.17       38.13      3.38 o
   4  -3  12       15.22       17.46      1.74 o
   5  -3  12       23.76       19.98      1.97 o
  -4  -2  12        0.78        2.85      1.55 o
  -3  -2  12       26.76       32.36      2.77 o
  -1  -2  12       61.48       54.82      2.17 o
   0  -2  12        3.23        2.40      1.10 o
   1  -2  12       23.92       22.83      1.71 o
   2  -2  12       46.88       45.44      3.76 o
   3  -2  12       57.44       60.24      5.37 o
   4  -2  12        0.00       -0.35      1.06 o
   5  -2  12       34.78       27.37      2.56 o
   6  -2  12        3.82        2.50      1.19 o
  -5  -1  12        0.05        0.62      2.07 o
  -4  -1  12       25.66       30.11      2.93 o
  -3  -1  12        0.03        0.68      1.03 o
  -2  -1  12        1.07        1.09      0.95 o
  -1  -1  12       18.51       19.03      1.49 o
   0  -1  12       47.95       47.91      2.22 o
   1  -1  12       11.21       12.77      1.52 o
   2  -1  12        3.45        2.68      1.17 o
   3  -1  12       37.19       37.19      3.09 o
   4  -1  12       15.18       15.33      1.32 o
   5  -1  12       56.68       55.95      3.50 o
   6  -1  12        0.73        1.22      1.04 o
  -5   0  12        6.34        8.99      2.24 o
  -4   0  12        3.46        5.48      1.78 o
  -3   0  12        0.14        0.12      0.77 o
  -2   0  12      193.98      195.08      3.21 o
  -1   0  12      317.48      325.69      6.38 o
   0   0  12      100.36      104.03      3.34 o
   1   0  12        0.03        0.56      0.99 o
   2   0  12       14.20       13.18      1.43 o
   3   0  12        0.72        0.67      0.87 o
   4   0  12       12.08       12.99      1.19 o
   5   0  12       35.50       34.83      1.79 o
   6   0  12        4.38        3.30      1.02 o
   7   0  12       13.89       10.84      1.62 o
  -5   1  12        1.06        3.27      1.81 o
  -4   1  12        3.92        4.21      1.94 o
  -3   1  12        0.85       -0.22      0.81 o
  -2   1  12        2.31        3.53      0.72 o
  -1   1  12       75.75       90.43      2.74 o
   0   1  12      174.72      183.14      3.63 o
   1   1  12       17.68       19.08      1.45 o
   2   1  12      115.10      119.02      2.99 o
   3   1  12       16.48       16.13      1.15 o
   4   1  12       13.84       14.84      1.23 o
   5   1  12        4.83        4.10      0.87 o
   6   1  12        0.88        0.59      0.89 o
   7   1  12        1.38        1.69      1.08 o
  -5   2  12        1.62        0.69      1.88 o
  -4   2  12        2.33        3.27      1.06 o
  -3   2  12        0.21        0.07      0.71 o
  -2   2  12        0.05        0.08      0.65 o
  -1   2  12        1.83        1.80      0.63 o
   0   2  12        2.91        3.66      1.05 o
   1   2  12       16.21       19.60      1.44 o
   2   2  12       42.08       41.18      1.90 o
   3   2  12       32.90       34.42      1.71 o
   4   2  12       33.43       34.13      1.79 o
   5   2  12        8.04        8.81      0.95 o
   6   2  12       71.13       70.54      2.95 o
   7   2  12        0.17        1.41      0.99 o
   8   2  12        0.07       -0.59      2.06 o
  -5   3  12       89.78       80.92      4.33 o
  -4   3  12        8.43       10.84      1.31 o
  -3   3  12       10.24        9.99      0.88 o
  -2   3  12        5.56        4.71      0.76 o
  -1   3  12        0.42        0.30      0.58 o
   0   3  12        1.49        1.75      0.93 o
   1   3  12       12.96       14.91      1.32 o
   2   3  12        1.37        1.59      0.98 o
   3   3  12        3.96        4.24      0.78 o
   4   3  12       15.67       16.77      1.21 o
   5   3  12        0.07       -0.45      0.72 o
   6   3  12       43.29       42.77      1.58 o
   7   3  12       22.39       21.92      1.54 o
  -5   4  12       14.30       13.25      2.01 o
  -4   4  12       34.11       34.28      2.76 o
  -3   4  12       30.85       30.43      1.95 o
  -2   4  12       91.50       93.10      2.88 o
  -1   4  12       17.10       18.18      1.47 o
   0   4  12       39.78       47.23      2.00 o
   1   4  12      157.79      168.17      4.84 o
   2   4  12       48.47       51.94      2.00 o
   3   4  12        6.30        5.07      0.83 o
   4   4  12       19.81       20.23      1.96 o
   5   4  12        0.79        1.23      0.69 o
   6   4  12        0.20        0.07      0.76 o
   7   4  12       15.06       14.00      1.32 o
  -3   5  12       12.86       14.66      1.94 o
  -2   5  12        9.50        9.79      1.37 o
  -1   5  12       30.80       39.58      2.01 o
   0   5  12       34.50       38.58      1.84 o
   1   5  12       37.10       40.63      2.22 o
   2   5  12       37.84       43.19      1.90 o
   3   5  12       79.08       79.65      3.64 o
   4   5  12      518.90      515.78      5.19 o
   5   5  12        0.60        0.88      0.65 o
   6   5  12       10.83       10.02      0.93 o
   7   5  12       12.85       10.44      1.46 o
  -3   6  12        7.56        5.03      1.71 o
  -2   6  12        7.76        9.31      1.72 o
  -1   6  12       51.47       62.68      3.53 o
   0   6  12        0.44       -0.48      1.05 o
   1   6  12        0.60        0.70      0.88 o
   2   6  12       20.47       21.65      1.49 o
   3   6  12      197.13      207.48      3.81 o
   4   6  12      105.40      102.23      2.24 o
   5   6  12        6.17        6.05      0.76 o
   6   6  12       28.14       25.02      1.18 o
   7   6  12       25.99       25.30      2.12 o
  -2   7  12       10.90       10.68      1.82 o
  -1   7  12       70.33       79.64      3.55 o
   0   7  12        1.47        2.41      1.17 o
   1   7  12        1.96        2.52      1.01 o
   2   7  12        2.96        2.18      1.03 o
   3   7  12       32.80       30.83      1.33 o
   4   7  12        1.82        1.89      0.57 o
   5   7  12        0.31        0.58      0.61 o
   6   7  12        0.07       -0.69      1.94 o
   7   7  12        5.02        4.93      1.24 o
  -2   8  12       39.50       41.23      2.88 o
  -1   8  12        0.25        0.28      1.42 o
   0   8  12        3.24        3.17      1.45 o
   1   8  12       46.18       53.64      4.63 o
   2   8  12       13.52       14.76      1.31 o
   3   8  12        8.46        8.84      0.91 o
   4   8  12        2.16        2.14      0.60 o
   5   8  12       43.54       42.20      1.31 o
   6   8  12        5.31        3.24      0.95 o
   7   8  12        1.97        2.87      1.06 o
  -1   9  12       25.76       27.14      2.43 o
   0   9  12       36.27       33.94      2.43 o
   1   9  12      172.98      176.58      4.96 o
   2   9  12        4.24        3.86      0.99 o
   3   9  12       37.32       38.38      1.43 o
   4   9  12        1.61        2.81      0.62 o
   5   9  12        0.12        1.05      0.71 o
   6   9  12        2.13        2.45      1.23 o
   7   9  12        0.01        1.74      1.08 o
   0  10  12        8.13        7.53      1.58 o
   1  10  12        5.76        6.91      1.50 o
   2  10  12       13.93       15.17      2.35 o
   3  10  12        6.45        5.02      0.77 o
   4  10  12        2.92        2.54      0.93 o
   5  10  12       14.59       13.01      2.31 o
   6  10  12       12.38        9.91      1.28 o
   0  11  12       10.41        7.01      1.53 o
   1  11  12        9.96        7.94      1.60 o
   2  11  12        0.86        0.44      1.17 o
   3  11  12       24.09       22.71      1.21 o
   4  11  12       34.06       33.03      2.00 o
   5  11  12       21.28       16.72      1.40 o
   6  11  12       14.47       17.75      1.80 o
   1  12  12        1.24        1.34      1.22 o
   2  12  12        0.40        0.84      1.21 o
   3  12  12       16.85       16.95      1.59 o
   4  12  12        1.95        1.39      1.51 o
   5  12  12        1.02       -0.21      1.34 o
   3  13  12        1.69        2.09      1.13 o
   4  13  12       17.55       15.78      2.26 o
   5  13  12        6.73        7.13      1.25 o
   3  14  12      103.28      105.47      4.63 o
   2  -6  13       43.33       33.21      3.02 o
   1  -5  13       37.30       29.99      2.72 o
   2  -5  13        0.79        0.63      1.75 o
   3  -5  13        0.02        0.27      1.82 o
   0  -4  13       11.10        8.57      1.57 o
   1  -4  13       24.43       17.94      2.20 o
   2  -4  13       38.74       38.12      3.24 o
   3  -4  13        9.53       10.05      2.34 o
   4  -4  13       40.13       40.48      3.57 o
   0  -3  13       21.55       19.34      1.59 o
   1  -3  13       22.54       22.99      3.52 o
   2  -3  13        1.27        0.45      1.21 o
   3  -3  13       25.58       19.93      1.99 o
   4  -3  13      194.16      185.75      6.76 o
   5  -3  13        0.94        0.88      2.06 o
  -3  -2  13       10.08        9.18      2.16 o
  -1  -2  13        3.21        2.80      0.99 o
   0  -2  13        1.79        1.45      1.00 o
   1  -2  13        1.25        1.59      1.20 o
   2  -2  13        3.46        3.46      1.64 o
   3  -2  13       88.92       85.47      9.45 o
   4  -2  13      102.03       97.65      9.40 o
   5  -2  13       10.17       10.56      1.63 o
  -4  -1  13        7.79       10.46      2.03 o
  -3  -1  13        0.35        1.37      1.46 o
  -2  -1  13        3.24        0.60      1.25 o
  -1  -1  13        8.74        8.02      1.28 o
   0  -1  13        4.24        4.18      1.12 o
   1  -1  13        1.00        0.74      1.10 o
   2  -1  13        0.34        0.10      1.20 o
   3  -1  13       13.87       16.00      1.67 o
   4  -1  13        4.43        5.60      1.44 o
   5  -1  13       43.17       42.68      2.40 o
   6  -1  13        3.71        4.56      1.53 o
  -4   0  13       20.88       23.96      2.95 o
  -3   0  13       49.27       50.48      3.45 o
  -2   0  13       42.37       40.03      2.87 o
  -1   0  13        1.32        2.36      1.07 o
   0   0  13       49.99       57.10      2.32 o
   1   0  13       30.60       31.13      1.89 o
   2   0  13        3.99        4.27      1.34 o
   3   0  13       13.95       13.23      1.51 o
   4   0  13        0.06        0.44      1.20 o
   5   0  13        0.00        0.00      1.05 o
   6   0  13        0.04        1.89      1.36 o
  -4   1  13        3.05        2.28      1.91 o
  -3   1  13        5.02        5.04      1.19 o
  -2   1  13        0.15       -0.03      0.73 o
  -1   1  13        1.93        2.78      1.67 o
   0   1  13      149.98      167.22      3.74 o
   1   1  13      170.33      178.40      3.78 o
   2   1  13       20.62       18.62      1.63 o
   3   1  13       79.28       88.34      2.95 o
   4   1  13        0.06        0.21      0.92 o
   5   1  13        1.48        1.26      1.06 o
   6   1  13        7.20        8.63      1.05 o
   7   1  13        0.17        0.43      1.92 o
  -4   2  13        7.77        5.30      1.89 o
  -3   2  13        0.92        0.59      0.98 o
  -2   2  13        3.16        3.36      0.74 o
  -1   2  13        6.63        7.14      0.81 o
   0   2  13       18.34       20.62      2.01 o
   1   2  13        6.61        7.02      1.16 o
   2   2  13        9.98        9.66      1.28 o
   3   2  13       12.43       14.52      1.56 o
   4   2  13        1.25        0.87      0.88 o
   5   2  13       25.29       24.69      1.90 o
   6   2  13      107.30       93.89      2.79 o
   7   2  13        0.07       -0.32      2.04 o
  -4   3  13       43.72       47.83      2.48 o
  -3   3  13       10.04       11.79      1.16 o
  -2   3  13       29.60       31.96      2.55 o
  -1   3  13       10.05        8.31      1.39 o
   0   3  13        0.04        0.15      1.12 o
   1   3  13       24.20       25.72      1.67 o
   2   3  13        3.70        3.74      1.11 o
   3   3  13        6.02        7.90      2.25 o
   4   3  13        5.80        5.30      1.00 o
   5   3  13       16.85       15.82      1.32 o
   6   3  13        2.74        2.21      0.84 o
   7   3  13        0.09       -1.04      1.04 o
  -3   4  13       16.70       16.20      1.56 o
  -2   4  13       36.29       37.64      3.18 o
  -1   4  13       19.60       21.21      1.67 o
   0   4  13       18.34       21.20      2.03 o
   1   4  13       47.53       53.01      2.23 o
   2   4  13        6.67        7.45      1.61 o
   3   4  13        0.05       -0.38      0.95 o
   4   4  13       36.65       36.77      1.55 o
   5   4  13        7.82        7.84      1.11 o
   6   4  13        4.41        4.95      0.85 o
   7   4  13       24.48       19.54      1.40 o
  -3   5  13        9.56       10.06      1.39 o
  -2   5  13        5.65        7.14      1.37 o
  -1   5  13        0.60        0.33      1.09 o
   0   5  13        0.61        0.91      1.05 o
   1   5  13        4.83        5.91      1.28 o
   2   5  13        3.85        3.49      1.13 o
   3   5  13        0.71        0.83      1.02 o
   4   5  13       18.09       20.48      1.48 o
   5   5  13       30.11       30.58      1.53 o
   6   5  13        0.04       -0.75      0.75 o
   7   5  13        2.51        1.75      0.96 o
  -3   6  13        0.80        1.51      1.22 o
  -2   6  13        9.04        9.73      1.42 o
  -1   6  13       42.89       47.73      2.30 o
   0   6  13        1.66        1.57      1.11 o
   1   6  13        7.25        9.91      1.31 o
   2   6  13       23.64       25.22      1.72 o
   3   6  13      154.18      163.85      3.61 o
   4   6  13       86.92       85.50      2.18 o
   5   6  13      109.55      105.99      2.47 o
   6   6  13        0.07        0.09      0.71 o
   7   6  13        3.15        3.20      1.17 o
  -2   7  13       12.79       13.97      1.95 o
  -1   7  13       25.43       29.87      1.93 o
   0   7  13        0.82        1.03      1.17 o
   1   7  13        2.40        2.48      1.09 o
   2   7  13        4.35        4.46      1.17 o
   3   7  13        0.77       -0.11      1.08 o
   4   7  13       20.16       21.02      1.23 o
   5   7  13       30.24       31.88      1.47 o
   6   7  13       18.05       15.88      1.40 o
   7   7  13       14.29        8.66      1.36 o
  -2   8  13        0.85        2.88      1.60 o
  -1   8  13        8.73        7.32      1.80 o
   0   8  13       51.35       62.67      2.56 o
   1   8  13       14.29       15.36      1.49 o
   2   8  13        0.43        0.26      1.00 o
   3   8  13        4.63        3.14      1.12 o
   4   8  13        1.06        1.29      0.72 o
   5   8  13       11.30       10.72      1.04 o
   6   8  13        7.37        6.62      1.06 o
   7   8  13       11.21       10.35      1.79 o
  -1   9  13       86.85       89.86      4.10 o
   0   9  13       93.82      112.15      4.41 o
   1   9  13        0.10        0.78      1.07 o
   2   9  13        5.61        4.51      2.18 o
   3   9  13        3.11        5.06      1.12 o
   4   9  13        0.45        0.52      0.71 o
   5   9  13        3.48        3.27      1.86 o
   6   9  13        0.13        0.63      0.98 o
  -1  10  13       31.03       27.68      2.55 o
   0  10  13       44.79       42.90      2.90 o
   1  10  13       30.42       30.84      1.91 o
   2  10  13        6.97        6.35      1.22 o
   3  10  13       55.75       57.89      2.75 o
   4  10  13        3.04        2.09      1.00 o
   5  10  13       23.98       21.77      2.23 o
   6  10  13       17.87       14.64      1.36 o
   0  11  13       17.96       15.67      2.08 o
   1  11  13        5.67        5.80      1.52 o
   2  11  13        3.96        3.69      1.06 o
   3  11  13        5.87        5.43      1.01 o
   4  11  13       13.00       10.68      1.27 o
   5  11  13        5.91        5.03      1.70 o
   6  11  13       20.72       16.24      2.11 o
   1  12  13        5.83        4.23      1.47 o
   2  12  13        0.00       -0.10      1.06 o
   3  12  13       16.37       18.08      2.45 o
   4  12  13        1.52        1.78      1.52 o
   5  12  13        0.23       -1.74      1.74 o
   4  13  13       48.78       43.64      3.15 o
   1  -4  14        7.27        5.01      1.59 o
   2  -4  14        1.68        2.27      1.90 o
   0  -3  14        0.22        0.80      1.06 o
   1  -3  14        0.03       -0.50      1.27 o
   2  -3  14       29.07       28.33      2.88 o
   3  -3  14        2.61        3.42      1.93 o
  -1  -2  14        0.43        1.24      1.39 o
   0  -2  14       18.76       17.03      1.57 o
   1  -2  14        0.19        0.17      1.21 o
   2  -2  14       32.28       31.06      3.88 o
   3  -2  14       76.36       81.99      4.49 o
   4  -2  14       37.45       33.26      3.30 o
  -3  -1  14       31.07       29.18      3.00 o
  -1  -1  14       25.31       20.54      1.81 o
   0  -1  14        0.69        1.55      1.21 o
   1  -1  14        9.97        7.66      1.40 o
   2  -1  14        2.24        2.03      1.28 o
   3  -1  14        0.19       -0.08      1.47 o
   4  -1  14        6.02        3.65      2.09 o
   5  -1  14       19.20       19.69      2.78 o
  -3   0  14       11.99       12.94      2.52 o
  -2   0  14        3.43        3.32      1.52 o
  -1   0  14        2.21        1.41      1.13 o
   0   0  14      268.53      255.97      4.89 o
   1   0  14        3.65        2.59      1.86 o
   2   0  14        0.06       -1.14      1.23 o
   3   0  14        0.09       -0.04      1.32 o
   4   0  14        0.50       -0.85      1.19 o
   5   0  14        0.43        1.25      1.99 o
  -3   1  14        0.26        0.00      1.67 o
  -2   1  14        2.46        3.19      1.04 o
  -1   1  14      103.43      101.66      3.26 o
   0   1  14       14.20       20.32      1.75 o
   1   1  14        1.23        1.88      1.20 o
   2   1  14        0.91        1.87      1.23 o
   3   1  14       23.84       22.05      1.83 o
   4   1  14        0.05        0.58      1.16 o
   5   1  14        1.63        1.74      1.86 o
   6   1  14       30.41       27.64      3.06 o
  -3   2  14        5.49        6.88      1.23 o
  -2   2  14       26.86       26.65      1.52 o
  -1   2  14       67.38       69.87      5.04 o
   0   2  14        0.10        0.46      1.19 o
   1   2  14        0.61        0.80      1.11 o
   2   2  14        1.14        1.58      1.15 o
   3   2  14        2.95        2.67      1.24 o
   4   2  14        4.80        3.42      1.25 o
   5   2  14        7.91        8.05      1.14 o
   6   2  14        0.37        1.03      1.29 o
  -3   3  14       24.67       26.20      2.65 o
  -2   3  14        5.06        7.27      2.04 o
  -1   3  14        0.03       -0.60      1.41 o
   0   3  14       10.63       12.32      1.52 o
   1   3  14       53.25       57.53      2.60 o
   2   3  14        4.91        3.62      1.10 o
   3   3  14        0.13        0.03      1.04 o
   4   3  14        8.61        9.27      1.76 o
   5   3  14       13.10       10.98      1.84 o
   6   3  14        8.40        7.17      1.38 o
   7   3  14       11.30       11.06      2.21 o
  -3   4  14       22.88       21.21      2.61 o
  -2   4  14       23.10       22.19      1.89 o
  -1   4  14       19.17       22.00      1.89 o
   0   4  14        2.83        4.54      1.25 o
   1   4  14       13.23       14.50      1.56 o
   2   4  14        9.94        8.87      1.37 o
   3   4  14        8.02        9.12      1.32 o
   4   4  14       29.26       31.29      1.99 o
   5   4  14       11.25       11.21      1.16 o
   6   4  14        0.15        0.15      1.01 o
   7   4  14        0.15       -0.17      1.98 o
  -3   5  14        0.94        0.29      1.62 o
  -2   5  14       32.77       34.06      2.19 o
  -1   5  14        0.13        0.84      1.11 o
   0   5  14        0.23       -0.32      1.16 o
   1   5  14       14.80       17.91      1.68 o
   2   5  14        6.28        7.06      1.31 o
   3   5  14        2.19        2.37      1.10 o
   4   5  14        7.82        8.43      1.29 o
   5   5  14        0.00        0.72      0.93 o
   6   5  14        1.96        0.33      0.96 o
   7   5  14        0.00       -1.75      1.85 o
  -3   6  14        1.06        1.87      1.67 o
  -2   6  14       17.87       20.58      1.79 o
  -1   6  14       22.34       28.22      1.98 o
   0   6  14       34.20       39.39      2.19 o
   1   6  14       28.00       31.48      2.00 o
   2   6  14       80.38       87.85      4.12 o
   3   6  14       10.54        9.98      1.46 o
   4   6  14        0.36        0.09      1.15 o
   5   6  14        0.14        1.26      0.90 o
   6   6  14        5.33        4.53      0.97 o
  -2   7  14        1.01        0.70      1.68 o
  -1   7  14        0.28       -0.11      1.43 o
   0   7  14       21.83       25.27      3.23 o
   1   7  14        2.90        2.93      1.14 o
   2   7  14       12.80       13.38      1.62 o
   3   7  14        6.18        4.45      1.20 o
   4   7  14       10.65        9.78      1.36 o
   5   7  14      167.58      162.66      3.10 o
   6   7  14       40.23       32.43      1.63 o
  -2   8  14        7.20        7.02      1.90 o
  -1   8  14        1.32        2.48      1.29 o
   0   8  14       15.71       17.18      1.81 o
   1   8  14       11.99       11.97      1.57 o
   2   8  14        0.04       -0.01      1.11 o
   3   8  14       17.70       16.44      1.60 o
   4   8  14        4.74        3.68      1.08 o
   5   8  14       45.27       39.76      1.65 o
   6   8  14        0.82        1.37      1.56 o
  -1   9  14       74.21       64.55      3.68 o
   0   9  14      316.67      371.45     16.64 o
   1   9  14       21.20       24.02      1.87 o
   2   9  14        2.71        2.95      1.20 o
   3   9  14       24.53       25.92      1.90 o
   4   9  14        3.73        6.84      1.20 o
   5   9  14        3.05        3.51      1.10 o
   6   9  14        0.63       -0.69      1.58 o
  -1  10  14       42.60       38.13      2.90 o
   0  10  14       46.59       48.80      3.21 o
   1  10  14       13.58       13.35      1.64 o
   2  10  14       14.91       14.84      1.80 o
   3  10  14       43.59       39.76      3.97 o
   4  10  14       12.50       13.34      2.66 o
   5  10  14        0.70        0.21      1.54 o
   0  11  14        1.11        3.41      1.54 o
   1  11  14       18.24       20.59      2.35 o
   2  11  14       10.02        8.38      1.71 o
   3  11  14       18.95       20.06      1.55 o
   4  11  14        4.25        4.68      2.03 o
   5  11  14        2.00        3.12      1.64 o
   1  12  14       12.31       14.00      1.90 o
   2  12  14        1.38        1.30      1.56 o
   1  -3  15        4.51        2.78      1.75 o
   0  -2  15        0.03        3.20      1.57 o
   1  -2  15       15.63       15.10      2.32 o
   2  -2  15        1.16        0.97      1.93 o
  -1  -1  15        4.94        5.33      1.65 o
   0  -1  15        0.14        1.21      1.51 o
   1  -1  15        5.57        4.03      1.89 o
   2  -1  15        4.63        4.57      1.74 o
   3  -1  15       13.22       12.74      2.45 o
  -1   0  15        0.73        0.76      1.23 o
   0   0  15       22.34       23.81      2.52 o
   1   0  15       22.21       19.99      2.49 o
   2   0  15        5.29        4.62      1.87 o
   3   0  15       13.73       16.83      2.38 o
   4   0  15       31.54       28.09      3.19 o
  -2   1  15        3.03        3.83      1.71 o
  -1   1  15       51.32       52.01      2.51 o
   0   1  15      167.49      162.33      4.17 o
   1   1  15       16.44       12.62      1.68 o
   2   1  15        1.23        1.88      1.36 o
   3   1  15       12.76       12.21      2.22 o
   4   1  15        0.38        2.20      1.85 o
  -2   2  15        4.18        3.60      1.71 o
  -1   2  15       28.42       31.22      2.17 o
   0   2  15       72.32       76.71      2.99 o
   1   2  15       24.06       28.62      1.95 o
   2   2  15        3.31        1.65      1.18 o
   3   2  15       24.69       21.44      1.90 o
   4   2  15       10.89       12.71      2.38 o
   5   2  15        0.43       -1.31      1.80 o
  -2   3  15        0.56        0.65      1.61 o
  -1   3  15        3.84        3.06      1.40 o
   0   3  15        3.67        3.99      1.35 o
   1   3  15       16.97       19.69      1.76 o
   2   3  15       16.82       16.16      1.63 o
   3   3  15       34.33       35.32      2.14 o
   4   3  15        2.94        3.19      1.26 o
   5   3  15        1.12       -1.16      1.90 o
  -2   4  15        1.96        3.27      1.70 o
  -1   4  15        6.08        8.08      1.58 o
   0   4  15        0.33        1.07      1.21 o
   1   4  15        3.93        3.70      1.91 o
   2   4  15        2.43        2.91      1.28 o
   3   4  15        0.01        0.43      1.13 o
   4   4  15       20.81       22.49      3.13 o
   5   4  15       21.29       18.43      2.42 o
   6   4  15        0.91        0.53      1.32 o
  -2   5  15        3.25        4.31      1.97 o
  -1   5  15       68.34       80.93      3.16 o
   0   5  15        2.86        2.27      1.33 o
   1   5  15        9.85       11.87      1.57 o
   2   5  15       22.01       25.03      1.95 o
   3   5  15        7.37        6.13      1.30 o
   4   5  15        5.11        5.88      1.29 o
   5   5  15        0.65        2.18      1.78 o
   6   5  15        2.41       -0.32      1.30 o
  -2   6  15        0.53        0.34      1.79 o
  -1   6  15        5.45        4.43      1.83 o
   0   6  15        4.32        6.98      1.47 o
   1   6  15       24.17       28.23      2.25 o
   2   6  15       38.51       40.15      2.24 o
   3   6  15        1.64        1.31      1.15 o
   4   6  15       18.93       16.74      1.64 o
   5   6  15      168.27      155.95      5.55 o
   6   6  15        3.87        3.89      1.43 o
  -1   7  15        2.36        3.77      1.70 o
   0   7  15        0.10       -0.36      1.73 o
   1   7  15        0.29       -0.70      1.38 o
   2   7  15        4.81        6.63      1.38 o
   3   7  15        7.66        6.89      1.37 o
   4   7  15       68.65       58.92      2.89 o
   5   7  15       51.25       44.41      3.28 o
   6   7  15        0.03        0.43      1.28 o
  -1   8  15        0.07        0.31      1.83 o
   0   8  15       74.84       83.25      4.27 o
   1   8  15        4.91        3.83      1.81 o
   2   8  15        0.00        0.86      1.21 o
   3   8  15       33.26       38.68      2.20 o
   4   8  15       39.30       35.81      2.14 o
   5   8  15        2.59        3.35      1.65 o
   0   9  15        2.08        4.78      1.53 o
   1   9  15       18.60       20.56      2.41 o
   2   9  15        8.02        7.16      1.73 o
   3   9  15       11.25       13.08      2.18 o
   4   9  15        0.31        5.16      1.66 o
   1  10  15       58.14       59.39      3.62 o
   2  10  15       12.39        9.03      1.94 o
   3  10  15        3.21        2.68      1.64 o
   4  10  15        3.59        4.75      1.62 o
   1  11  15        1.02       -1.53      1.64 o
   2  11  15        6.00        5.10      1.62 o
   3  11  15        3.48        1.74      1.69 o
   1   0  16        6.58        5.40      1.99 o
   0   1  16        0.40        0.38      1.70 o
   1   1  16        0.00        0.90      1.69 o
   2   1  16        2.61        2.75      1.76 o
   0   2  16        0.16        2.35      1.85 o
   1   2  16      120.14      118.96      5.06 o
   2   2  16       18.31       19.10      2.32 o
   3   2  16        7.58        6.44      1.84 o
  -1   3  16        3.40        3.46      1.85 o
   0   3  16        0.25        2.15      1.66 o
   1   3  16       33.76       37.21      3.18 o
   2   3  16       28.80       32.28      2.91 o
   3   3  16        5.67        4.96      1.93 o
   4   3  16       24.86       24.23      2.83 o
   0   4  16        6.31        6.01      2.08 o
   1   4  16        0.03       -1.57      1.57 o
   2   4  16        4.06        5.56      1.88 o
   3   4  16        8.40        8.82      2.21 o
   4   4  16        0.02       -0.24      1.66 o
   0   5  16        3.13        3.02      2.00 o
   1   5  16        1.37        0.10      1.81 o
   2   5  16       35.11       37.31      3.10 o
   3   5  16        0.85        0.57      1.65 o
   4   5  16        1.21        1.56      1.57 o
   0   6  16        0.91       -1.18      1.69 o
   1   6  16        1.63       -0.89      1.60 o
   2   6  16        0.03       -1.97      1.97 o
   3   6  16        1.66        1.58      2.06 o
   4   6  16        0.10        0.46      1.69 o
   5   6  16       60.89       58.78      3.81 o
   1   7  16        0.04       -0.73      1.71 o
   2   7  16        5.57        4.57      1.70 o
   3   7  16       21.50       22.94      2.66 o
   4   7  16       30.32       29.52      2.92 o
   5   7  16       33.85       27.80      2.74 o
   1   8  16        0.67        0.08      1.69 o
   2   8  16        1.96        1.38      1.76 o
   3   8  16        9.48        9.93      1.96 o
   4   8  16       13.73       11.91      2.25 o
   5   8  16       21.12       18.81      2.27 o
   2   9  16        3.66        1.12      1.71 o
   3   9  16        0.40        1.92      1.87 o
   4   9  16        0.62        3.03      1.83 o
   3  10  16        6.34        4.78      1.85 o
   4  10  16       10.23        8.02      1.97 o
 
